# Supplementary material for: Human metabolome variation along the upper intestinal tract
Source: Nat Metab. 2023 May 10;5(5):777–88. doi: 10.1038/s42255-023-00777-z (PMC10229427; doi:10.1038/s42255-023-00777-z)
Supplement: Supplementary file 3 — Supplementary Tables 1–9. [file 42255_2023_777_MOESM3_ESM.xlsx]

## Sheet: Table S1
identifier	m/z	Retention time / Retention Index	Metabolite name	Superclass	Class	Subclass	Parent Level 1	ChemRICH class	MSI level	Analytical platform	Adduct type	Formula	InChIKey	SMILES	Pubchem CID	MS/MS spectrum (LCMS); MS spectrum (GCMS)	1411	1412	1413	1414	1415	1416	1417	1418	1419	1420	1421	1422	1423	1424	1425	1426	1427	1428	1429	1430	1431	1432	1433	1434	1435	1436	1437	1438	1439	1440	1441	1442	1443
1.44_175.15	175.148	1.444	.alpha.-Ionone	Lipids and lipid-like molecules	Prenol lipids	Sesquiterpenoids	Sesquiterpenoids	phenolic natural products	2A	HILIC ESI+	[M+H-H2O]+	C13H20O	UZFLPKAIBPNNCA-BQYQJAHWSA-N	CC1=CCCC(C1/C=C/C(=O)C)(C)C	5282108	53.00275:3007 55.05452:76309 57.07026:15815 63.25171:2418 67.05453:6069 69.06997:359159 78.51606:2686 79.05444:5767 81.06983:44794 83.08548:75278 83.09081:2957 87.04436:2936 91.05412:25865 93.06982:21406 95.08546:59748 102.14246:2439 103.47359:3015 105.06988:245664 107.08542:58136 117.07036:10312 119.08549:1298464 121.10113:38218 121.13208:2735 131.08577:10720 132.09348:3693 133.10104:1107830 135…	365678	113651	28099	nd	2946	164139	36423	117817	222596	147210	93645	47040	30846	nd	28920	56344	264703	137635	21849	395153	303417	255347	347482	35021	268035	123682	172100	483203	190639	717303	nd	41417	48642
9.38_261.07	261.073	9.38	.alpha.-L-Glu-L-Asp	Organic acids and derivatives	Peptidomimetics	Hybrid peptides	Hybrid peptides	di-peptides	2A	HILIC ESI-	[M-H]-	C9H14N2O7	FYYSIASRLDJUNP-WHFBIAKZSA-N	C(CC(=O)O)[C@@H](C(=O)N[C@@H](CC(=O)O)C(=O)O)N	99716	59.0124:8842 61.61435:2130 64.52664:2189 68.04903:2978 71.01254:117339 72.99188:10185 78.58991:2242 82.02861:4265 84.04414:5373 86.02341:11715 87.05486:2472 87.20689:2318 88.03914:195282 90.97259:2327 98.02353:5224 99.05537:3241 100.03903:13919 101.07084:96602 102.05502:36011 109.0396:22240 111.09171:2819 113.02348:3347 113.03475:3038 114.0183:3076 114.05463:9638 115.00252:328230 120.20681:2335 1…	90102	21239	56349	96028	nd	379429	1790	1179	832	346	84140	3386	1730	105406	148761	26269	701	7236	2644	2990	3324	1224	150062	1144	14163	703	2677	35574	7010	5805	182438	2329	426
8.40_311.12	311.123	8.405	.alpha.-L-Glu-L-Tyr	Organic acids and derivatives	Carboxylic acids and derivatives	Amino acids, peptides, and analogues	Peptides	di-peptides	2A	HILIC ESI+	[M+H]+	C14H18N2O6	YSWHPLCDIMUKFE-QWRGUYRKSA-N	C1=CC(=CC=C1C[C@@H](C(=O)O)NC(=O)[C@H](CCC(=O)O)N)O	515717	56.04965:5824 69.0703:2941 70.06509:15862 72.08073:2977 73.91634:2765 84.0444:227386 86.09633:14641 91.05429:12657 102.05492:73410 107.04915:23799 119.04907:27784 120.0807:10613 123.04429:13367 125.07102:2998 130.04985:13000 136.07561:819090 138.34644:2580 143.26523:2692 147.04391:20615 148.06036:39148 149.17299:2877 153.06554:19415 155.39445:2754 165.05457:188748 182.08112:434271 202.08624:37348…	178684	565685	396720	361041	nd	122370	5558	30647	19527	2625	532342	113556	5716	408020	989413	28040	9411	20755	287040	164473	142730	53336	989195	50948	66969	154499	69428	123804	181825	105307	101412	29908	2884
8.21_291.10	291.101	8.205	.gamma.-Glutamyl-(S)-allyl-L-cysteine	Organic acids and derivatives	Carboxylic acids and derivatives	Amino acids, peptides, and analogues	Peptides	di-peptides	2A	HILIC ESI+	[M+H]+	C11H18N2O5S	FUTHBNRZCFKVQZ-YUMQZZPRSA-N	C=CCSC[C@@H](C(=O)O)NC(=O)CC[C@@H](C(=O)O)N	11346811	52.44536:2873 55.01815:130389 55.02102:5568 56.0498:4828 58.06215:5822 58.06539:159167 58.99544:3848 66.29559:2458 70.06535:2685 73.01067:201644 76.02159:27977 84.04443:567446 84.08099:4452 85.02864:3128 86.9424:2435 86.99013:13300 88.03914:4403 98.14366:2733 99.02637:95305 101.00535:3124 102.05505:19827 103.02119:4983 105.00024:12426 116.05288:167100 117.03711:3031 123.14212:2598 124.07591:10851…	2586	42973	18600	4147	nd	19538	nd	14506	3522	nd	19750	3644	3937	7133	11673	3300	nd	10767	14182	14585	6790	6542	27149	192083	3560	14889	3499	4980	8687	112859	12889	26280	16919
1.45_221.19	221.19	1.445	(-)-Caryophyllene oxide	Lipids and lipid-like molecules	Prenol lipids	Sesquiterpenoids	Sesquiterpenoids	phenolic natural products	2A	HILIC ESI+	[M+H]+	C15H24O	NVEQFIOZRFFVFW-RGCMKSIDSA-N	C[C@@]12CC[C@@H]3[C@H](CC3(C)C)C(=C)CC[C@H]1O2	1742210	55.05474:25128 57.07032:23416 59.04942:16160 59.71064:4198 67.05445:42346 69.06999:86623 75.17015:4030 79.05441:23039 81.06995:335056 83.04946:5706 83.08541:44762 85.06495:20565 91.05439:26329 93.06992:165018 95.04901:6292 95.08556:770826 97.06462:7156 97.10121:49725 105.07002:94408 107.08558:161269 109.06558:5407 109.10125:314169 111.08053:8916 111.11689:132181 114.93398:4728 119.08547:93227 121…	nd	nd	nd	nd	3584	nd	25099	20453	18963	192814	nd	231547	255541	nd	nd	nd	4233	10579	14509	26940	35702	44436	nd	6840	16393	nd	nd	nd	nd	nd	nd	nd	nd
1.16_178.04	178.035	1.158	(-)-Sulforaphane	Organosulfur compounds	Sulfoxides		Sulfoxides	organosulfate	2A	HILIC ESI+	[M+H]+	C6H11NOS2	SUVMJBTUFCVSAD-UHFFFAOYSA-N	CS(=O)CCCCN=C=S	5350	53.03891:5761 53.44183:2445 53.76944:2138 55.05457:443724 64.40888:2858 65.00568:21201 67.51772:2871 69.03364:2492 70.0653:14388 70.99508:25841 71.99033:396089 76.02159:11683 81.05727:11872 85.01041:4168 87.02648:12601 89.04185:28376 91.02168:4311 96.04459:4015 97.01096:4616 98.06018:31971 103.04466:3083 103.89968:2602 114.03726:2757800 117.51579:2813 118.06861:45877 119.05257:375755 144.04803:30…	8131	54075	16378	14143	nd	6036	nd	nd	nd	nd	81481	30900	127707	7508	nd	nd	nd	nd	nd	8938	nd	nd	505947	42713	43709	206183	nd	nd	nd	nd	193672	17199	3481
1.26_247.13	247.133	1.256	(+)-Abscisic acid	Lipids and lipid-like molecules	Prenol lipids	Sesquiterpenoids	Abscisic acids and derivatives	phenolic natural products	1	HILIC ESI+	[M+H-H2O]+	C15H20O4	JLIDBLDQVAYHNE-LXGGSRJLSA-N	CC1=CC(=O)CC(C1(/C=C/C(=C\C(=O)O)/C)O)(C)C	5375199	53.03873:2334 55.05447:3316 69.03355:33389 70.45348:2246 79.05412:3058 81.06976:9573 83.04915:29814 88.0426:1963 91.05461:5638 93.03347:4450 93.06988:12175 95.0492:5666 97.02834:14714 105.06976:12415 107.08567:19938 109.02851:46237 109.06479:26294 109.10108:4912 111.04371:10412 113.06104:2405 117.07014:2458 119.085:19629 121.02853:9370 121.06477:37044 121.10108:13137 124.08701:3684 125.16309:2439…	36919	349128	4001	nd	76495	79878	27953	32503	18135	28881	72306	804714	652786	nd	nd	22809	25667	32114	224141	222286	318844	295663	nd	nd	49318	26948	8696	8607	22728	7186	10557	42756	9379
5.49_174.15	174.149	5.489	(+)-Muscarine cation	Organic oxygen compounds	Organooxygen compounds	Carbohydrates and carbohydrate conjugates	Monosaccharides	trimethyl ammonium compounds	3	HILIC ESI+	[Cat]+	C9H20NO2	UQOFGTXDASPNLL-XHNCKOQMSA-N	C[C@H]1[C@@H](C[C@H](O1)C[N+](C)(C)C)O	9308	51.4778:1767 56.33446:2276 57.03361:2229 57.44864:2123 58.06536:38597 59.04924:3249 59.07321:29139 60.08098:203593 60.67435:2001 69.06996:24357 73.06464:10972 75.28008:1969 78.80214:2447 96.05212:3268 97.06443:4012 104.15562:2213 114.39498:2132 115.07462:3742 174.14874:1038255	9160	414660	6659	7021	190386	433506	336662	31853	15692	121139	12125	167277	319028	12137	9224	152802	62135	33198	180307	695942	911438	685919	106755	169563	805553	177137	1284958	41278	118004	189130	51353	61186	105619
2.00_190.05	190.05	1.999	(2-oxo-2,3-dihydro-1H-indol-3-yl)acetic acid	Organoheterocyclic compounds	Indoles and derivatives	Indolyl carboxylic acids and derivatives	Indolyl carboxylic acids and derivatives	phenolic natural products	2B	HILIC ESI-	[M-H]-	C10H9NO3	ILGMGHZPXRDCCS-UHFFFAOYSA-N	C1=CC=C2C(=C1)C(C(=O)N2)CC(=O)O	3080590	58.95741:9702 61.98695:50128 66.65035:5794 69.15561:5563 74.83543:5399 87.03593:5897 87.92401:6130 100.08488:5909 101.95054:7473 102.94749:133466 116.04952:8086 118.06495:13064 121.23248:6688 128.04944:132124 131.03665:87924 132.04448:12249 135.562:6384 143.86423:375890 144.04446:689988 146.06007:3033336 146.93768:36000 147.06378:14238 160.03929:8238 161.87477:102945 162.05493:39583 172.0396:1333…	719985	3585429	34075	14136	3517670	1548838	3059869	989051	895312	2121186	28941	5412589	5302349	31423	2339351	3482463	3867097	520178	2840633	9070307	9221319	7670091	3016895	2754972	8437287	1719921	9286082	15037	622886	2268206	210489	632956	1358942
7.19_262.16	262.165	7.194	(2R)-3-Hydroxyisovaleroylcarnitine	Lipids and lipid-like molecules	Fatty Acyls	Fatty acid esters	Acyl carnitines	carnitines	2A	HILIC ESI+	[M+H]+	C12H23NO5	IGLHHSKNBDXCEY-SECBINFHSA-N	CC(C)(CC(=O)O[C@H](CC(=O)[O-])C[N+](C)(C)C)O		52.55077:2508 57.03367:2300 59.0494:45560 60.08104:158957 71.67938:2426 73.86475:2560 83.04932:4345 85.02847:1275112 100.02117:4409 102.03744:11053 103.03912:15149 133.06029:3475 144.10184:52266 145.0495:346152 185.08104:61973 203.09099:18435 204.12303:24540 245.05902:5229 262.16495:1355382	823634	nd	7512	321753	6463	10965169	2784	77575	42051	4374	nd	3724	5960	379079	250859	71489	67203	254145	5444	8672	7325	4517	8576	3196	21065	261224	6790	14124	5086	8578	126261	60057	3373
5.78_232.15	232.154	5.781	(R)-Butyrylcarnitine	Lipids and lipid-like molecules	Fatty Acyls	Fatty acid esters	Acyl carnitines	carnitines	2A	HILIC ESI+	[M+H]+	C11H21NO4	QWYFHHGCZUCMBN-SECBINFHSA-N	CCCC(=O)O[C@H](CC(=O)[O-])C[N+](C)(C)C	213144	55.58004:3799 60.08102:207062 71.04925:28891 73.06502:7176 75.24073:3460 85.02847:1763887 118.17783:4112 131.57291:3474 139.73286:4311 140.07095:4693 142.004:5638 144.10199:42248 148.11606:3776 151.66382:3522 158.02637:7362 159.03146:4718 173.08086:447090 178.14996:3673 202.55249:4935 215.0932:8693 232.15433:1158535	16074395	83154	458194	8021656	2587	334926785	9154	395452	186420	nd	188437	137324	32878	14645711	726242	1084171	1159784	6511659	143100	112251	23408	44380	151844	80919	40405	5767080	5644	74552	5080	102946	1601961	2166360	242618
5.41_480.34	480.344	5.407	1-(1Z-Hexadecenyl)-sn-glycero-3-phosphocholine	Lipids and lipid-like molecules	Glycerophospholipids	Glycerophosphocholines	1Z-alkenylglycerophosphocholines	unsaturated_lysophospholipids	2A	HILIC ESI+	[M+H]+	C24H50NO6P	HTZINLFNXLXRBC-CQLBIITFSA-N	CCCCCCCCCCCCCC/C=C\OC[C@H](COP(=O)([O-])OCC[N+](C)(C)C)O	10917802	55.05448:2776 57.03384:15148 57.07006:2979 58.0659:3684 60.08097:64914 69.06995:3916 71.07289:22249 81.06966:2920 83.08539:4506 86.09642:364040 90.5941:2793 95.08565:3691 96.27225:3345 96.68159:2619 97.10133:6482 100.26431:2748 104.10699:800278 112.73488:2941 124.99982:206842 181.01003:3703 181.02592:180153 184.07326:332645 208.06355:3415 240.09923:156757 334.29034:2641 337.25064:3206 364.46869:3…	3641	nd	nd	437269	nd	149707	nd	nd	nd	nd	nd	nd	nd	407825	11071	nd	nd	nd	nd	nd	nd	nd	32935	nd	nd	nd	nd	nd	nd	nd	nd	nd	nd
16713	299	679596	1-hexadecanol	Lipids and lipid-like molecules	Fatty Acyls	Fatty alcohols	Long-chain fatty alcohols	fatty alcohols	1	GCMS		C16H34O	BXWNKGSJHAJOGX-UHFFFAOYSA-N	CCCCCCCCCCCCCCCCO	2682	85:705.0 86:51.0 89:1086.0 90:140.0 91:307.0 97:1910.0 98:76.0 99:149.0 100:37.0 101:703.0 102:99.0 103:1810.0 104:22.0 106:25.0 110:37.0 111:800.0 112:61.0 113:101.0 114:49.0 115:16.0 117:120.0 125:182.0 127:25.0 129:351.0 130:47.0 142:3.0 143:136.0 144:18.0 145:15.0 157:186.0 184:83.0 187:40.0 189:14.0 201:2.0 204:93.0 205:304.0 206:39.0 209:9.0 217:431.0 218:22.0 219:17.0 227:8.0 229:22.0 231:…	516	1443	1596	1639	5506	1788	7094	1359	1028	2069	716	274	1096	603	680	1008	1479	1876	491	515	1421	726	580	362	980	135	1879	171	346	399	96	194	1035
5.60_482.36	482.36	5.604	1-Hexadecyl-sn-glycero-3-phosphocholine	Lipids and lipid-like molecules	Glycerophospholipids	Glycerophosphocholines	Monoalkylglycerophosphocholines	saturated_lysophosphatidylcholines	2A	HILIC ESI+	[M+H]+	C24H52NO6P	VLBPIWYTPAXCFJ-XMMPIXPASA-N	CCCCCCCCCCCCCCCCOC[C@H](COP(=O)([O-])OCC[N+](C)(C)C)O	162126	57.03373:2772 57.07007:11349 58.0654:2718 60.08098:45059 65.63478:2416 71.07302:6161 71.08549:9574 71.57528:2584 75.04408:10929 85.10136:4323 86.09642:123183 86.10244:4434 89.0595:6367 104.10698:1052010 124.99976:69961 127.10351:2633 133.08614:2773 136.21805:2763 137.90309:2918 171.42227:2642 184.07327:226846 201.44653:3168 283.17645:2869 288.88934:2641 310.31146:6090 482.36127:386286	37116	nd	nd	1312989	nd	67165	nd	nd	nd	nd	nd	3490	nd	753577	nd	nd	nd	nd	9159	nd	nd	nd	142814	nd	nd	nd	nd	nd	nd	nd	nd	nd	nd
1.43_187.04	187.049	1.432	1-Hydroxy-2-naphthoic acid	Benzenoids	Naphthalenes	Naphthalenecarboxylic acids and derivatives	Naphthalenecarboxylic acids	phenolic natural products	2B	HILIC ESI-	[M-H]-	C11H8O3	SJJCQDRGABAVBB-UHFFFAOYSA-N	C1=CC=C2C(=C1)C=CC(=C2O)C(=O)O	6844	71.01245:11116 85.0089:4703 91.44574:2233 99.92457:17871 115.01926:15321 115.91955:8285 116.92682:2877 125.09594:31902 127.01968:25325 141.86739:10035 143.07077:2049 157.0305:85684 159.87785:2463 187.04137:215899 187.0966:31779	5012	73611	nd	nd	37873	4523	19638	21791	40096	16087	nd	70328	54064	nd	nd	28256	7639	2829	17247	1992	5913	11778	6026	2696	32840	26885	34319	nd	nd	10835	6045	12249	18953
14692	361	1123027	1-kestose	Organic oxygen compounds	Organooxygen compounds	Carbohydrates and carbohydrate conjugates	Oligosaccharides	sugars	1	GCMS		C18H32O16	VAWYEUIPHLMNNF-OESPXIITSA-N	C([C@@H]1[C@H]([C@@H]([C@H]([C@H](O1)O[C@]2([C@H]([C@@H]([C@H](O2)CO)O)O)CO[C@]3([C@H]([C@@H]([C@H](O3)CO)O)O)CO)O)O)O)O	440080	85:82.0 86:7.0 87:73.0 88:49.0 89:205.0 90:6.0 91:36.0 92:11.0 93:9.0 94:6.0 95:27.0 96:65.0 97:71.0 98:15.0 99:87.0 100:11.0 101:252.0 102:170.0 103:4097.0 104:359.0 105:175.0 106:23.0 107:40.0 108:5.0 109:193.0 110:14.0 111:55.0 112:15.0 113:139.0 114:34.0 115:149.0 116:95.0 117:736.0 118:77.0 119:85.0 120:6.0 121:16.0 122:12.0 123:22.0 124:13.0 125:21.0 126:24.0 127:99.0 128:17.0 129:2764.0 13…	25077	231	60233	56942	785	264339	458	377	204	299	95319	396	517	62781	1041	672	705	738	568	192	253	446	2080	469	346	297	825	285	292	240	937	180	285
2.93_167.06	167.056	2.926	1-Methyl-xanthine	Organoheterocyclic compounds	Imidazopyrimidines	Purines and purine derivatives	Xanthines	nucleoside metabolite	2A	HILIC ESI+	[M+H]+	C6H6N4O2	MVOYJPOZRLFTCP-UHFFFAOYSA-N	CN1C(=O)NC2=C(NC=N2)C1=O	80220	51.01269:3246 53.03903:4628 65.36761:3438 65.77486:3585 81.0336:14134 82.03992:6165 90.0422:4047 100.04027:3766 109.02834:9368 110.03493:798402 118.42605:4123 125.0901:4830 128.04544:136986 147.6548:3997 154.02393:6042 167.0563:4476344 167.1544:27996	23188	1082247	2251	2348	533092	20877	398987	840047	899141	1028780	2880	1299093	1448954	nd	37344	562809	477219	687048	507458	1491937	929890	1240644	11304	942544	1628834	1030151	4058746	325790	1471981	1069974	151712	895930	625047
7.41_282.12	282.12	7.407	1-Methyladenosine	Nucleosides, nucleotides, and analogues	Purine nucleosides		Purine nucleosides	nucleoside metabolite	2B	HILIC ESI+	[M+H]+	C11H15N5O4	GFYLSDSUCHVORB-IOSLPCCCSA-N	CN1C=NC2=C(C1=N)N=CN2[C@H]3[C@@H]([C@@H]([C@H](O3)CO)O)O	27476	54.07328:1937 56.33377:1958 69.06979:2194 69.81738:1966 86.52542:2052 97.98309:2017 100.88268:2177 150.07745:459816 158.1084:2332 201.4523:3366 282.12:47556	2228942	104305	230499	2080972	11492	4265631	9139	nd	nd	nd	875265	46205	244103	703239	1376165	344030	29035	525322	321541	6844	nd	2729	790022	18992	47524	1095334	nd	4490	23674	nd	355396	530603	46554
5.82_298.11	298.115	5.82	1-Methylguanosine	Nucleosides, nucleotides, and analogues	Purine nucleosides		Purine nucleosides	nucleoside metabolite	1	HILIC ESI+	[M+H]+	C11H15N5O5	UTAIYTHAJQNQDW-KQYNXXCUSA-N	CN1C(N)=NC2=C(N=CN2[C@@H]2O[C@H](CO)[C@@H](O)[C@H]2O)C1=O	96373	50.58628:2473 68.03947:2331 69.0337:3756 72.79224:2394 87.04434:3123 101.06001:3233 119.12873:2563 135.02979:2652 147.06537:3283 150.2291:2108 152.0567:594590 166.07239:122012 184.50636:2192 196.98178:13864 224.07686:2541	1081065	549420	673446	919194	nd	2343406	11848	77942	nd	nd	840743	386585	23899	1088113	598645	39752	nd	114346	550380	198765	182991	138288	212018	4378	40763	281277	nd	173521	27411	nd	270178	139592	53038
7.32_126.10	126.103	7.322	1-Methylhistamine	Organic nitrogen compounds	Organonitrogen compounds	Amines	Primary amines	biogenic monoamines	2B	HILIC ESI+	[M+H]+	C6H11N3	FHQDWPCFSJMNCT-UHFFFAOYSA-N	CN1C=C(N=C1)CCN	3614	97.0761:6367 100.40136:4236 109.07615:94381 126.10226:19544	293456	33189	19950	185073	35928	2573734	33506	146992	91045	144828	12801	75688	133984	211678	258909	187166	77280	144067	104026	241660	268279	188144	72904	70150	128331	231972	345419	13056	47378	61965	100675	207787	142759
6.21_137.07	137.071	6.206	1-Methylnicotinamide	Organoheterocyclic compounds	Pyridines and derivatives	Pyridinecarboxylic acids and derivatives	Pyridinecarboxamides	nucleoside metabolite	1	HILIC ESI+	[M]+	C7H9N2O	LDHMAVIPBRSVRG-UHFFFAOYSA-O	C[N+]1=CC=CC(=C1)C(=O)N	457	50.57256:1820 65.04363:1685 67.55415:1824 95.06036:19408 96.27197:1842 109.07642:1754 137.07126:3751	157090	6080	131420	77936	nd	375824	8949	5748	5628	11287	31134	6585	nd	49444	2283248	216363	166326	150849	4369	19244	39397	15653	175518	4362	13223	39910	9415	89857	723717	nd	79236	11203	7482
4.97_257.08	257.078	4.966	1-Methylpseudouridine	Nucleosides, nucleotides, and analogues	Nucleoside and nucleotide analogues		Nucleoside and nucleotide analogues	nucleoside metabolite	2B	HILIC ESI-	[M-H]-	C10H14N2O6	UVBYMVOUBXYSFV-XUTVFYLZSA-N	CN1C=C(C(=O)NC1=O)[C@H]2[C@@H]([C@@H]([C@H](O2)CO)O)O	99543	73.02817:33118 74.51958:2244 101.99997:3280 107.88335:2056 111.01877:4809 113.20094:2261 116.92681:2690 117.01816:267743 119.26538:2077 124.02644:4183 125.99999:8271 139.00021:3691 151.41916:2483 152.02174:87710 152.03519:4486 167.04526:183941 177.03156:2287 195.0224:10539 198.57797:12576 209.05577:9054 242.05447:4358 257.03098:16323 257.07785:126544 257.12888:9389	64062	99633	9921	9041	18161	221031	6206	89093	51497	nd	47706	67970	74415	18698	23223	46648	77712	70023	45055	41451	78697	50429	81600	85958	54024	79547	1860	3323	nd	37574	28897	71776	41238
5.98_181.04	181.036	5.976	1-Methyluric acid	Organoheterocyclic compounds	Imidazopyrimidines	Purines and purine derivatives	Xanthines	nucleoside metabolite	2A	HILIC ESI-	[M-H]-	C6H6N4O3	QFDRTQONISXGJA-UHFFFAOYSA-N	CN1C(=O)C2=C(NC(=O)N2)NC1=O	69726	68.00625:2328 83.0238:41829 92.91837:4662 94.62549:2536 96.019:3702 106.22071:2114 110.03445:8326 110.44769:2097 122.02182:23384 122.63268:2041 124.01414:4256 136.03441:2795 137.04602:3637 138.02983:378158 181.03593:1173998	1263753	580100	967464	944919	641452	5301965	1203519	188832	71044	1398173	856334	812693	536068	990323	1538732	21240	119025	301620	802564	154253	1594936	160972	845884	28313	438666	192355	3661140	89093	408868	50018	346604	25022	1342098
5.99_355.28	355.284	5.994	1-Monolinoleoyl-rac-glycerol	Lipids and lipid-like molecules	Fatty Acyls	Lineolic acids and derivatives	Lineolic acids and derivatives	glycerides	2A	HILIC ESI+	[M+H]+	C21H38O4	WECGLUPZRHILCT-HZJYTTRNSA-N	CCCCC/C=C\C/C=C\CCCCCCCC(=O)OCC(CO)O	5283469	55.0546:19331 57.0338:12975 57.07006:28231 67.05428:68624 69.06994:46305 71.04919:3067 71.08565:10111 75.04378:3471 79.05434:16643 81.06985:122196 83.08533:57043 85.06505:3903 85.10117:5131 91.05418:10875 93.06992:27237 95.08548:147607 97.06509:10911 97.10126:43597 99.08057:9501 105.06985:13238 107.0855:30267 109.10117:95222 111.08056:5111 111.11682:20440 113.09566:4030 119.08533:23767 121.10125:…	1725529	8304	4173	2241357	nd	388078	1701	nd	nd	nd	15078	nd	nd	3013195	43872	nd	nd	nd	208189	88817	nd	nd	530547	nd	nd	76225	nd	237882	2672	nd	nd	nd	3123
2070	371	901749	1-monopalmitin	Lipids and lipid-like molecules	Glycerolipids	Monoradylglycerols	Monoacylglycerols	glycerides	1	GCMS		C19H38O4	QHZLMUACJMDIAE-UHFFFAOYSA-N	CCCCCCCCCCCCCCCC(=O)OCC(CO)O	14900	85:11049.0 86:1066.0 87:1727.0 88:2503.0 89:4332.0 90:546.0 91:849.0 93:1712.0 94:656.0 95:11870.0 96:1156.0 97:8236.0 98:3082.0 99:3966.0 100:546.0 101:20046.0 102:2216.0 103:20674.0 104:2095.0 105:2096.0 106:183.0 107:1123.0 108:131.0 109:6523.0 110:712.0 111:3012.0 112:681.0 113:1739.0 114:217.0 115:2374.0 116:10634.0 117:15865.0 118:1742.0 119:1613.0 120:72.0 121:1202.0 122:204.0 123:3774.0 1…	4185	4034	6423	9533	14014	3277	17271	4665	1937	6620	2105	2298	7262	4611	3475	2153	6843	7164	3083	4817	6457	5918	2213	9974	8154	1912	6638	6198	5238	3797	403	966	5156
648	203	959214	1-monostearin	Lipids and lipid-like molecules	Glycerolipids	Monoradylglycerols	Monoacylglycerols	glycerides	1	GCMS		C21H42O4	VBICKXHEKHSIBG-UHFFFAOYSA-N	CCCCCCCCCCCCCCCCCC(=O)OCC(CO)O	24699	85:2387.0 86:245.0 88:342.0 89:880.0 90:108.0 91:126.0 93:404.0 94:183.0 95:2259.0 96:306.0 97:2167.0 98:609.0 99:768.0 100:91.0 101:4087.0 102:436.0 103:4290.0 104:462.0 105:416.0 106:95.0 107:246.0 108:39.0 109:1410.0 110:130.0 111:1003.0 112:196.0 113:337.0 114:74.0 115:511.0 116:2218.0 117:3517.0 118:444.0 119:328.0 120:48.0 121:179.0 122:22.0 123:677.0 124:97.0 125:278.0 128:153.0 129:4761.0…	4347	902	1143	2407	13340	4920	8974	3534	3578	8119	504	1072	2599	5101	4825	4728	5391	6140	2738	3174	5811	4383	1521	6789	4334	548	2208	2381	3507	2198	2120	2136	3599
5.39_524.37	524.37	5.386	1-O-Hexadecyl-2-O-acetyl-sn-glyceryl-3-phosphorylcholine	Lipids and lipid-like molecules	Glycerophospholipids	Glycerophosphocholines	1-alkyl,2-acylglycero-3-phosphocholines	phospholipid ethers	2A	HILIC ESI+	[M+H]+	C26H54NO7P	HVAUUPRFYPCOCA-AREMUKBSSA-N	CCCCCCCCCCCCCCCCOC[C@H](COP(=O)([O-])OCC[N+](C)(C)C)OC(=O)C	108156	57.07013:3069 57.36501:2799 58.06609:4079 60.08106:44894 63.47318:2464 71.07316:2775 71.08571:3281 86.09646:188969 98.98454:3853 104.10696:33659 124.99028:3817 124.99982:80464 163.015:3059 177.08751:2861 184.0733:2170965 186.07727:2984 187.54608:2931 196.38579:21280 214.70386:2776 341.30481:6065 431.02866:2927 447.35995:2634 476.22995:2758 498.51859:2787 506.35712:21631 524.37146:72795	230834	nd	8424	365950	nd	156102	nd	nd	nd	nd	5981	2604	nd	164984	nd	nd	nd	nd	4429	nd	nd	nd	299961	nd	nd	nd	nd	4119	nd	nd	5351	nd	nd
1.28_243.16	243.16	1.276	1,11-Undecanedicarboxylic acid	Lipids and lipid-like molecules	Fatty Acyls	Fatty acids and conjugates	Long-chain fatty acids	dicarboxylic acids	2A	HILIC ESI-	[M-H]-	C13H24O4	DXNCZXXFRKPEPY-UHFFFAOYSA-N	C(CCCCCC(=O)O)CCCCCC(=O)O	10458	83.49149:2374 123.51831:2073 142.04306:2210 147.06955:2486 181.15871:28608 225.11208:2558 225.14897:41890 243.15984:78914	64701	57718	32187	21028	37277	100096	32948	61476	129084	137736	173310	71798	84622	23677	40954	58054	57359	81969	56537	165189	342835	122525	110242	66614	227781	70965	595063	82514	113825	73500	16360	85478	87081
16557	318	651472	1,2-anhydro-myo-inositol	Organoheterocyclic compounds	Oxepanes		Oxepanes	phenolic natural products	1	GCMS		C6H10O5	ZHMWOVGZCINIHW-FTYOSCRSSA-N	[C@@H]1([C@@H]([C@H]([C@H]2[C@@H]([C@@H]1O)O2)O)O)O	119054	85:790.0 86:151.0 87:1307.0 88:8.0 90:93.0 91:58.0 95:305.0 97:198.0 98:63.0 99:708.0 101:2297.0 102:106.0 103:7446.0 104:505.0 109:190.0 110:51.0 111:679.0 112:156.0 113:813.0 116:1127.0 119:592.0 124:1.0 125:76.0 126:241.0 127:578.0 129:10841.0 131:3376.0 132:122.0 133:9161.0 134:1359.0 135:672.0 137:79.0 138:32.0 139:109.0 140:12.0 141:333.0 142:319.0 143:2694.0 144:231.0 146:121.0 147:30131.0…	8344	5733	1105	30558	548	31856	2557	1580	973	547	1288	1634	2172	3626	1700	1134	1061	4883	1116	1039	1514	1978	7106	325	555	3253	1246	797	415	338	7430	208	518
26704	239	521803	1,2,4-benzenetriol	Benzenoids	Phenols	Benzenetriols and derivatives	Hydroxyquinols and derivatives	phenolic natural products	1	GCMS		C6H6O3	GGNQRNBDZQJCCN-UHFFFAOYSA-N	C1=CC(=C(C=C1O)O)O	10787	85:1133.0 87:801.0 88:613.0 89:323.0 90:201.0 91:4251.0 92:550.0 93:2640.0 94:75.0 95:856.0 96:293.0 97:2058.0 98:1945.0 99:1192.0 102:257.0 103:4006.0 104:998.0 105:3856.0 106:458.0 107:1359.0 108:659.0 109:1498.0 110:602.0 111:733.0 112:2965.0 113:841.0 114:144.0 115:1465.0 116:550.0 117:1017.0 118:106.0 119:3737.0 120:807.0 121:962.0 122:372.0 123:430.0 124:258.0 126:4.0 130:103.0 131:2962.0 1…	1539	2032	1020	634	9372	1579	15670	3226	5897	19985	883	1061	2928	19621	1371	1443	1572	2873	1449	2353	11374	6583	4984	17153	3912	5246	1732	2353	3701	9404	616	1613	1186
1.59_111.04	111.044	1.587	1,3 Cyclohexanedione	Organic oxygen compounds	Organooxygen compounds	Carbonyl compounds	1,3-dicarbonyl compounds	phenolic natural products	2B	HILIC ESI-	[M-H]-	C6H8O2	HJSLFCCWAKVHIW-UHFFFAOYSA-N	C1CC(=O)CC(=O)C1	10434	74.1218:1535 98.63741:1882 111.04384:47584 111.08054:2572	63261	262693	19679	35735	82184	184949	142616	133880	116873	74401	41050	472731	111525	42342	48846	62052	45752	20156	134050	505874	512631	162552	71646	73100	268565	501274	752557	9224	95674	78141	75175	341285	98321
1.97_209.07	209.067	1.969	1,3,7-Trimethyluric acid	Organoheterocyclic compounds	Imidazopyrimidines	Purines and purine derivatives	Xanthines	nucleoside metabolite	1	HILIC ESI-	[M-H]-	C8H10N4O3	BYXCFUMGEBZDDI-UHFFFAOYSA-N	CN1C2=C(NC1=O)N(C(=O)N(C2=O)C)C	79437	52.75546:2588 59.0125:3226 59.48342:2913 73.33606:2984 85.47195:3062 106.62775:3577 110.9569:5424 124.05054:62050 137.02196:58738 152.04526:14099 170.05583:6252 179.02011:4773 194.04385:515357 208.85538:6542 209.06738:2409122	405466	319577	53709	87077	123032	1967044	241152	123466	104249	87533	30579	733241	215923	108931	2948640	620663	276831	169968	199413	719373	710187	379330	83885	189914	622349	473745	825469	1213	24696	15990	88112	227948	114744
1.47_173.08	173.081	1.466	1,4-Cyclohexanedicarboxylic acid	Organic acids and derivatives	Carboxylic acids and derivatives	Dicarboxylic acids and derivatives	Dicarboxylic acids and derivatives	phenolic natural products	2B	HILIC ESI+	[M+H]+	C8H12O4	PXGZQGDTEZPERC-UHFFFAOYSA-N	C1CC(CCC1C(=O)O)C(=O)O	14106	51.23015:7458 53.0389:151154 55.01828:13636 55.0546:79777 56.84182:6942 57.03379:40079 59.04941:144676 61.02854:44723 63.52072:8516 67.05421:13709 69.03358:88168 71.04922:301085 75.04401:132750 81.03352:520270 83.01273:41286 83.04908:43693 85.02839:58334 85.06482:215266 87.04396:117802 89.05985:23390 91.5127:8498 95.04917:194084 97.02843:2392002 97.065:19436 98.03636:42338 99.04405:415610 101.059…	8164093	21368855	21812711	11463048	14351343	27796888	1776579	15691757	24665511	9711141	34418312	16132758	25553512	23135259	48960447	30793911	16591584	13739822	31171013	11760102	3332348	7021027	21514695	30708946	25934815	23694373	17790798	23535197	8879380	38168138	53474134	21685728	18780589
3.82_159.04	159.044	3.822	1,4-Dihydroxy-2-naphthoic acid	Benzenoids	Naphthalenes	Naphthalenecarboxylic acids and derivatives	Naphthalenecarboxylic acids	phenolic natural products	2A	HILIC ESI+	[M+H-2H2O]+	C11H8O4	VOJUXHHACRXLTD-UHFFFAOYSA-N	C1=CC=C2C(=C1)C(=CC(=C2O)C(=O)O)O	671	52.0436:3865 53.03898:14567 54.04234:24798 56.54876:3774 67.19639:3828 77.03928:7945 78.04226:7819 95.04908:20444 96.05247:83683 103.05426:946559 105.03347:21035 105.04504:7258 106.04808:51975 127.50445:3653 131.04909:2346058 142.00401:74555 159.04398:1590159	2110	9540	nd	nd	nd	6578	4820	2434	nd	nd	nd	18406	2848	nd	nd	nd	4319	3739	20525	128387	115197	76510	68596	4219	58835	10066	109833	nd	nd	16730	nd	nd	nd
6.59_162.05	162.055	6.588	1,5-Isoquinolinediol	Organoheterocyclic compounds	Isoquinolines and derivatives		Isoquinolines and derivatives	indoles	3	HILIC ESI+	[M+H]+	C9H7NO2	LFUJIPVWTMGYDG-UHFFFAOYSA-N	C1=CC2=C(C=CNC2=O)C(=C1)O	1340	79.21841:2020 80.35001:1958 91.05386:2632 97.97977:2100 103.06371:2545 106.06509:7341 116.04959:24163 134.06013:76464 144.04459:37829 162.0549:965421 162.13757:4434	nd	nd	nd	nd	nd	nd	nd	nd	nd	nd	nd	nd	nd	nd	nd	nd	nd	nd	3696	257593	1209672	108568	38241	nd	66420	nd	1106046	nd	32259	23585	nd	nd	nd
4.30_195.05	195.052	4.303	1,7-Dimethyluric acid	Organoheterocyclic compounds	Imidazopyrimidines	Purines and purine derivatives	Xanthines	nucleoside metabolite	1	HILIC ESI-	[M-H]-	C7H8N4O3	NOFNCLGCUJJPKU-UHFFFAOYSA-N	CN1C2=C(NC1=O)NC(=O)N(C2=O)C	91611	62.38041:13821 110.03486:159847 123.00636:25381 124.05042:326510 136.03784:32902 137.02229:199933 138.03001:66431 152.04575:101993 160.84109:24559 170.05641:31713 180.02821:3849283 186.07516:13847 195.05185:14000025	6456789	15857339	5111445	3708277	7579700	19988733	6802327	6942399	6205563	9758309	4416488	16829044	11915073	5232278	9326651	7188426	6627613	6758896	11075304	21618383	19832299	13083495	4895122	10394618	16298377	12120758	39264299	173245	6896525	3398474	4953539	8943795	8375632
1.44_315.25	315.253	1.437	12,13-Dihydroxy-9Z-octadecenoic acid	Lipids and lipid-like molecules	Fatty Acyls	Fatty acids and conjugates	Long-chain fatty acids	oleic acids	2A	HILIC ESI+	[M+H]+	C18H34O4	CQSLTKIXAJTQGA-GJGKEFFFSA-N	CCCCCC(C(CC=CCCCCCCCC(=O)O)O)O	25320868	50.89481:2549 55.01812:3031 55.05448:32414 57.03362:4997 57.07012:37960 59.42342:2411 65.03884:2928 67.05434:225613 69.03328:3571 69.06995:71078 71.04904:14432 71.08546:28640 74.15186:2655 79.05407:35049 81.06986:343991 83.049:11123 83.08543:57928 85.06467:19136 85.10117:121075 91.05431:23179 93.06986:70550 95.04922:4014 95.08549:305399 97.06473:18944 97.1011:42953 99.0804:43638 105.07009:25006 1…	5543	nd	nd	nd	7537	14657	7511	3714	nd	11581	6838	nd	nd	nd	nd	7298	6413	6193	35606	172127	168504	81174	14115	nd	69618	nd	248608	7818	12214	8125	nd	nd	nd
1.15_297.24	297.242	1.151	12(13)-Epoxy-9Z-octadecenoic acid	Lipids and lipid-like molecules	Fatty Acyls	Fatty acids and conjugates	Long-chain fatty acids	unsaturated fatty acids	3	HILIC ESI+	[M+H]+	C18H32O3	CCPPLLJZDQAOHD-FLIBITNWSA-N	CCCCCC1C(O1)C/C=C\CCCCCCCC(=O)O	5356421	55.01822:3312 55.05452:20532 57.0338:4527 57.07014:23408 67.05436:94203 69.06995:49961 71.04929:5495 71.08563:118703 71.8183:2451 73.45726:2190 79.05425:25150 81.06993:133474 83.04906:5078 83.08549:48543 85.06489:18987 85.10116:12977 91.05428:15864 93.06994:36173 95.08557:146298 97.06493:14649 97.10114:47223 99.08049:142642 105.07011:17491 107.08571:45086 109.06543:2405 109.10111:99454 111.08037:…	121323	19681	28798	26479	60453	41097	47728	79246	69290	115458	194570	21181	66529	19326	62771	27307	64299	63270	36144	328609	204363	118139	143709	85981	152047	29815	378621	934686	407790	272934	30099	5636	38212
1.03_295.23	295.227	1.032	13-Keto-9Z,11E-octadecadienoic acid	Lipids and lipid-like molecules	Fatty Acyls	Lineolic acids and derivatives	Lineolic acids and derivatives	unsaturated_FA	3	HILIC ESI+	[M+H]+	C18H30O3	JHXAZBBVQSRKJR-BSZOFBHHSA-N	CCCCCC(=O)/C=C/C=C\CCCCCCCC(=O)O	6446027	55.05451:54048 57.03372:14758 57.07007:24318 60.94213:5806 66.55975:6371 67.05435:147502 69.07:83826 71.04899:11913 71.08558:313649 79.0543:157717 81.03337:42078 81.065:10307 81.06998:258868 83.04908:49413 83.08543:69306 85.06444:12281 86.24775:6445 91.05426:66073 93.06995:283488 95.049:47902 95.07912:8664 95.08553:190444 97.06484:39439 97.10109:41988 99.07322:11601 99.08049:326301 105.07005:7225…	65079	31257	15529	16200	26930	48164	25302	9747	21912	21629	533562	24954	55188	19248	24733	52113	26103	13013	28168	96192	51645	43678	126673	370897	41106	65219	71354	108538	64743	77049	17385	16571	26084
1.22_271.23	271.228	1.222	16-Hydroxyhexadecanoic acid	Lipids and lipid-like molecules	Fatty Acyls	Fatty acids and conjugates	Long-chain fatty acids	hydroxy FAs	2A	HILIC ESI-	[M-H]-	C16H32O3	UGAGPNKCDRTDHP-UHFFFAOYSA-N	C(CCCCCCCC(=O)O)CCCCCCCO	10466	52.33789:2055 52.70572:2205 58.51699:2331 59.0127:10577 65.40112:2293 67.06262:2159 85.29993:2144 128.16431:2326 151.00311:2733 197.66458:17888 223.20644:14427 225.222:869173 253.21724:18498 254.07875:2631 269.21194:12462 271.22784:1901856	990336	220202	32978	159973	1869	764868	32094	471738	702399	198626	262301	268366	10889	100134	48737	80350	570361	357901	74142	793533	1735194	906173	637599	57253	609313	111130	151831	25837	103937	1739763	14607	42787	107883
1.43_301.22	301.216	1.434	17(18)-Epoxy-5Z,8Z,11Z,14Z-eicosatetraenoic acid	Lipids and lipid-like molecules	Fatty Acyls	Fatty acids and conjugates	Long-chain fatty acids	unsaturated fatty acids	3	HILIC ESI+	[M+H-H2O]+	C20H30O3	GPQVVJQEBXAKBJ-YQLHGUCYSA-N	CC[C@@H]1[C@@H](O1)C/C=C\C/C=C\C/C=C\C/C=C\CCCC(=O)O	27076755	54.4607:3348 54.67555:2945 55.05444:61982 57.03361:7836 57.07005:19245 67.05429:74137 69.03355:18622 69.06993:61503 71.04913:56642 77.95168:2987 79.05418:62689 81.06989:358242 83.08549:79636 85.06485:33003 91.05411:62148 91.05949:4147 93.06991:384948 95.04941:3885 95.08552:621414 97.06489:24495 97.10107:51888 99.04408:273658 99.05041:4757 99.08027:21382 101.05946:6631 105.06989:340963 107.08549:3…	103358	128123	30269	nd	34068	63438	244883	186860	232888	1398890	7764	1225443	871585	10768	120851	86528	111056	47237	160227	133180	86884	70366	96273	10333	146923	204453	141166	60885	55133	84756	nd	59531	60671
5.19_194.05	194.048	5.192	2-(N-Morpholino)ethanesulfonic acid	Organoheterocyclic compounds	Oxazinanes	Morpholines	Morpholines	organosulfate	2A	HILIC ESI-	[M-H]-	C6H13NO4S	SXGZJKUKBWWHRA-UHFFFAOYSA-N	C1COCCN1CCS(=O)(=O)O	4478249	58.57695:2206 59.58505:1792 60.15664:1755 60.98883:1921 62.92108:1853 79.5936:1996 79.95591:25843 80.96377:4591 85.41104:1877 96.46973:2064 101.78425:1951 106.97921:15029 124.00634:4867 130.08588:2986 194.04858:305357	40350	212083	31858	21881	138481	79889	312923	1436584	1254186	15115	7177	957207	671956	33840	118752	657451	34242	343090	1225851	7594415	53205	19782	495043	1639830	5596592	300913	84228	4028	491977	8873457	127762	165058	1797235
160842	130	285825	2-aminobutyric acid	Organic acids and derivatives	Carboxylic acids and derivatives	Amino acids, peptides, and analogues	Amino acids and derivatives	butyrates	1	GCMS		C4H9NO2	QWCKQJZIFLGMSD-UHFFFAOYSA-N	CCC(C(=O)O)N	6657	85:2349.0 86:7340.0 87:2626.0 88:1175.0 89:967.0 93:154.0 94:231.0 95:643.0 96:816.0 98:6012.0 99:1182.0 100:17704.0 101:5509.0 102:2953.0 103:8799.0 104:770.0 105:1178.0 107:62.0 109:384.0 111:91.0 112:296.0 113:378.0 114:7166.0 115:3812.0 116:1978.0 117:3932.0 118:356.0 119:558.0 120:162.0 126:773.0 128:1855.0 129:1466.0 130:243176.0 131:34789.0 132:12476.0 133:8893.0 134:1271.0 135:699.0 136:8…	3761	27157	30376	5943	24835	1997	64825	28262	38106	14099	1466	7814	19023	3479	6401	24449	29547	42510	15496	33416	46928	90889	658	74679	32929	10919	44104	8639	20075	15833	609	6974	33364
1.14_110.06	110.06	1.144	2-Aminophenol	Benzenoids	Benzene and substituted derivatives	Aniline and substituted anilines	Aniline and substituted anilines	phenolic natural products	2B	HILIC ESI+	[M+H]+	C6H7NO	CDAWCLOXVUBKRW-UHFFFAOYSA-N	C1=CC=C(C(=C1)N)O	5801	52.24047:1634 54.44669:2032 65.03871:9979 88.00547:2047 92.04952:30094 110.06018:66028	97850	210962	89613	360220	57864	137029	42787	65018	62414	46516	296266	109733	264942	191126	67135	125838	97043	91858	680093	789664	303265	396966	455790	168452	193917	290935	270957	232872	76126	287907	266382	139086	99774
4.00_152.11	152.107	3.998	2-Butoxypyridine	Organic oxygen compounds	Organooxygen compounds	Ethers	Alkyl aryl ethers	nucleoside metabolite	2A	HILIC ESI+	[M+H]+	C9H13NO	OFLSKXBALZCMCX-UHFFFAOYSA-N	CCCCOC1=CC=CC=N1	95701	50.15029:2680 57.0702:159542 68.45133:2163 80.04967:12853 96.04445:806287 108.08097:17215 109.21382:2157 110.06013:21524 111.18105:2255 123.0677:4042 124.07568:18155 134.06049:3062 134.31235:2381 137.08372:3416 138.53523:2354 146.77718:2395 152.03346:12453 152.07031:33109 152.10696:1620665	79524	215083	34914	46553	91515	119309	102424	160465	126913	72610	167256	395308	254401	55899	77438	96502	85615	49478	200509	433584	392282	297245	149861	143748	309313	639904	358006	27492	132719	111072	97507	263758	124484
3.69_133.05	133.049	3.688	2-Deoxyribose	Organic oxygen compounds	Organooxygen compounds	Carbonyl compounds	Aldehydes	nucleoside metabolite	2B	HILIC ESI-	[M-H]-	C5H10O4	ASJSAQIRZKANQN-CRCLSJGQSA-N	C(C=O)[C@@H]([C@@H](CO)O)O	5460005	51.56569:1676 88.10055:1780 96.5167:1682 103.68913:1756 132.86673:31529 132.89922:4260	99537	346220	29081	35350	188101	407064	155591	180610	161219	118817	69214	422080	237409	43923	241329	117141	139126	82906	209507	572641	562249	301953	111243	142386	469734	391794	921385	79778	203655	195036	21545	241027	297888
1208	189	433456	2-deoxytetronic acid	Organic acids and derivatives	Hydroxy acids and derivatives	Beta hydroxy acids and derivatives	Beta hydroxy acids and derivatives	hydroxybutyrates	1	GCMS		C4H8O4	DZAIOXUZHHTJKN-UHFFFAOYSA-N	C(C(CO)O)C(=O)O	150929	85:3678.0 86:419.0 87:1070.0 88:693.0 89:3868.0 90:231.0 91:269.0 92:61.0 94:196.0 96:136.0 97:220.0 98:279.0 99:1268.0 100:276.0 101:10175.0 102:1066.0 103:3549.0 104:443.0 105:707.0 106:118.0 107:102.0 108:142.0 109:54.0 111:177.0 112:57.0 113:377.0 114:530.0 115:1621.0 116:869.0 117:12125.0 118:1194.0 119:1640.0 120:183.0 121:154.0 123:18.0 127:243.0 129:6961.0 130:984.0 131:3106.0 132:474.0 1…	1628	317	1544	1474	4465	627	1462	1765	486	3219	1024	1098	1832	1404	3145	2363	987	2152	879	1864	2086	1496	620	4187	2331	688	4181	3102	1528	3873	289	533	1665
3.15_227.07	227.067	3.153	2-Deoxyuridine	Nucleosides, nucleotides, and analogues	Pyrimidine nucleosides	Pyrimidine 2'-deoxyribonucleosides	Pyrimidine 2'-deoxyribonucleosides	nucleoside metabolite	1	HILIC ESI-	[M-H]-	C9H12N2O5	MXHRCPNRJAMMIM-SHYZEUOFSA-N	C1[C@@H]([C@H](O[C@H]1N2C=CC(=O)NC2=O)CO)O	13712	61.85702:1902 66.03366:4336 67.20231:1795 94.02848:32197 94.03474:2769 116.29935:2029 136.03941:12808 157.99249:2385 161.33652:2281 163.04121:2686 184.06053:86159 203.78072:3250 216.53026:2296 227.06645:23549	653222	6647753	138130	209520	41755	1929180	423289	90583	122007	21050	3782306	2261575	318621	171680	227558	44643	nd	1529	814582	250124	162632	66685	3427520	930585	2337540	394065	1689287	13139	482269	280004	57189	791167	91160
1.59_117.05	117.054	1.594	2-Hydroxy-2-methylbutyric acid	Lipids and lipid-like molecules	Fatty Acyls	Fatty acids and conjugates	Hydroxy fatty acids	butyrates	2A	HILIC ESI-	[M-H]-	C5H10O3	MBIQENSCDNJOIY-UHFFFAOYSA-N	CCC(C)(C(=O)O)O	95433	71.04888:259507 73.0647:7582 83.47108:7461 99.04385:32091 99.92458:31718 115.03926:9667 116.9273:155159 117.05461:114690	323244	1532853	114307	166525	1011629	721495	913964	684386	729845	1101770	306443	2529304	1255653	189962	1197567	595832	567729	277239	1054085	3540932	4473771	1709112	1007408	1868126	3075563	818987	8266607	131020	652540	861665	268443	485575	952666
1.86_131.07	131.07	1.857	2-Hydroxy-4-methylpentanoic acid	Lipids and lipid-like molecules	Fatty Acyls	Fatty acids and conjugates	Hydroxy fatty acids	SCFAs	2B	HILIC ESI-	[M-H]-	C6H12O3	LVRFTAZAXQPQHI-UHFFFAOYSA-N	CC(C)CC(C(=O)O)O	92779	58.39132:1980 60.5582:1762 67.20139:1738 85.06434:15748 89.17932:2208 106.48558:1878 106.83671:1979 108.6242:2459 111.76536:1955 131.06995:4223	182176	4917845	40932	39047	163784	1274540	640090	4459417	5344938	210945	2208518	4899829	1717861	98000	220016	1083870	714709	699622	1990406	2761527	2044711	964976	1245789	873810	2719162	3719864	1807176	118895	2754621	2359115	128767	4521752	510288
1.25_167.03	167.034	1.249	2-Hydroxy-5-methoxybenzoic acid	Benzenoids	Benzene and substituted derivatives	Benzoic acids and derivatives	Methoxybenzoic acids and derivatives	phenolic natural products	2A	HILIC ESI-	[M-H]-	C8H8O4	AUZQQIPZESHNMG-UHFFFAOYSA-N	COC1=CC=CC(=C1O)C(=O)O	70140	73.83987:1927 75.23178:1822 87.82572:1992 89.7634:1863 91.44437:2314 95.01306:2833 96.9589:3158 108.0204:16294 111.0077:4148 117.612:1807 121.02815:3766 123.00741:2521 123.03143:13269 123.04244:2919 123.08041:4366 124.0155:4753 140.02467:2331 152.01044:262496 167.00023:9247 167.02136:17243 167.03419:423453	55817	2517976	47980	32371	821147	306441	181267	282349	150019	95134	207902	1832996	786600	45661	50463	60784	76500	71269	514762	562483	912440	542909	63286	98946	678060	166401	680825	114975	305240	75751	64150	93069	184440
4.26_137.05	137.06	4.257	2-Hydroxyacetophenone	Organic oxygen compounds	Organooxygen compounds	Carbonyl compounds	Ketones	phenolic natural products	2B	HILIC ESI+	[M+H]+	C8H8O2	ZWVHTXAYIKBMEE-UHFFFAOYSA-N	C1=CC=C(C=C1)C(=O)CO	68490	61.65253:1695 63.94336:1830 71.01544:1993 94.04143:2420 122.0363:8139 136.19846:1885 137.05997:21504	485970	1231468	54443	125799	nd	451121	16031	70708	2603	nd	1092511	558989	12286	273346	81728	3612	nd	nd	745092	259751	207495	128920	793784	nd	56277	386507	nd	131320	nd	nd	5292	31213	12110
2.81_183.09	183.08	2.808	2-Hydroxyfluorene	Benzenoids	Fluorenes		Fluorenes	phenolic natural products	2A	HILIC ESI+	[M+H]+	C13H10O	ZDOIAPGLORMKTR-UHFFFAOYSA-N	C1C2=CC=CC=C2C3=C1C=C(C=C3)O	75547	55.01799:9478 73.58376:2429 92.32993:1892 95.0853:2659 113.96325:11371 115.05434:3822 119.08566:2416 123.07997:8823 131.97368:3634 141.06952:18192 153.06982:25649 155.08531:51414 155.97345:4430 165.06976:105191 177.95644:2771 181.06366:10295 182.07104:2905 183.0795:775508	45638	17827	nd	7594	3911	166930	6157	21167	28612	118916	3507	52087	33227	2956	6613	68092	46927	35606	61388	274627	223617	300623	6385	67518	169697	51762	272006	9062	11515	45019	3909	6106	36983
64653	247	508940	2-hydroxyglutaric acid	Organic acids and derivatives	Hydroxy acids and derivatives	Short-chain hydroxy acids and derivatives	Short-chain hydroxy acids and derivatives	amino acids	1	GCMS		C5H8O5	HWXBTNAVRSUOJR-UHFFFAOYSA-N	C(CC(=O)O)C(C(=O)O)O	43	85:49170.0 94:4316.0 95:8610.0 96:411.0 99:3425.0 101:2531.0 107:138.0 108:287.0 109:460.0 112:3773.0 116:10630.0 117:5990.0 129:189957.0 130:27268.0 131:17646.0 133:14331.0 134:3025.0 135:3017.0 143:753.0 145:236.0 147:66751.0 148:9317.0 149:28512.0 150:3531.0 151:2259.0 157:51462.0 159:7840.0 161:1150.0 162:214.0 163:4874.0 165:462.0 169:1849.0 170:49.0 185:1987.0 186:1991.0 190:250.0 192:795.0…	3734	5023	812	1654	2430	4576	4194	2362	3069	1586	233	3213	5656	1404	3005	2068	1584	3242	1733	2055	1514	1941	1060	2813	12786	4458	2018	1068	168	1914	196	2171	2780
106285	159	323093	2-hydroxyhexanoic acid	Lipids and lipid-like molecules	Fatty Acyls	Fatty acids and conjugates	Medium-chain fatty acids	hydroxy FAs	1	GCMS		C6H12O3	NYHNVHGFPZAZGA-UHFFFAOYSA-N	CCCCC(C(=O)O)O	99824	85:2528.0 86:217.0 89:1183.0 91:1239.0 92:10.0 95:533.0 96:320.0 97:3794.0 99:1207.0 100:413.0 101:9121.0 102:2348.0 103:244244.0 104:22720.0 105:10978.0 106:385.0 107:98.0 111:328.0 113:645.0 114:79.0 115:3049.0 116:1091.0 117:13399.0 118:1166.0 119:2183.0 120:143.0 121:80.0 123:138.0 125:211.0 126:184.0 127:839.0 128:82.0 129:7199.0 130:1397.0 131:13592.0 132:1792.0 133:21896.0 134:3009.0 135:1…	760	5334	702	437	2272	992	2776	7821	9512	1460	2480	3744	5155	947	432	1766	1422	1835	3724	5228	4343	2343	1367	5850	6173	4509	1980	2723	4265	3224	154	4477	1303
5.69_194.05	194.045	5.688	2-Hydroxyhippuric acid	Benzenoids	Benzene and substituted derivatives	Benzoic acids and derivatives	Benzamides	phenolic natural products	2A	HILIC ESI-	[M-H]-	C9H9NO4	ONJSZLXSECQROL-UHFFFAOYSA-N	C1=CC=C(C(=C1)C(=O)NCC(=O)O)O	10253	93.0333:71905 103.22552:1996 130.52832:2527 135.19133:1918 148.03958:9683 150.05505:261237 194.0453:103419 194.06532:2836 194.07782:2112	56452	66759	43631	42604	3514	103294	11141	64361	30392	9576	91374	78881	9881	42366	425683	22931	23787	40065	64692	51508	81182	56549	118161	13688	51826	386500	37142	41310	746894	204908	49039	330075	134099
1.54_151.04	151.039	1.54	2-Hydroxyphenylacetic acid	Benzenoids	Benzene and substituted derivatives	Phenylacetic acids	2(hydroxyphenyl)acetic acids	phenylacetates	2B	HILIC ESI-	[M-H]-	C8H8O3	CCVYRRGZDBSHFU-UHFFFAOYSA-N	C1=CC=C(C(=C1)CC(=O)O)O	11970		40632	59716	10646	9863	78043	131749	32201	35236	54768	40113	32537	132420	77876	16154	75261	99707	176444	39092	243392	1147891	1686744	501829	79639	72205	210115	87047	1287742	10044	92076	110195	16318	43471	45199
1.08_144.04	144.044	1.084	2-Hydroxyquinoline	Organoheterocyclic compounds	Quinolines and derivatives	Quinolones and derivatives	Hydroquinolones	indoles	2B	HILIC ESI-	[M-H]-	C9H7NO	LISFMEBWQUVKPJ-UHFFFAOYSA-N	C1=CC=C2C(=C1)C=CC(=O)N2	6038	67.18427:1767 68.02251:1885 71.66656:2180 144.04446:89094	970196	1716834	81517	189261	167836	4712845	493891	495293	561088	717849	658415	1350293	791609	163476	105422	203048	470693	331710	406398	1659561	2482968	756385	909566	853463	3016506	711139	4340168	147683	594126	1502644	651567	445643	543894
5.85_175.06	175.06	5.853	2-Isopropylmalic acid	Lipids and lipid-like molecules	Fatty Acyls	Fatty acids and conjugates	Hydroxy fatty acids	dicarboxylic acids	2A	HILIC ESI-	[M-H]-	C7H12O5	BITYXLXUCSKTJS-UHFFFAOYSA-N	CC(C)C(CC(=O)O)(C(=O)O)O	77	56.67669:2076 59.0125:30285 60.42505:1855 71.04875:2199 73.02827:3792 75.66324:1965 78.96236:2211 82.55085:1783 83.14275:1910 85.06475:18230 87.00754:14536 99.00701:2378 101.02312:3408 108.87576:2350 111.02464:2558 113.05959:142636 115.03893:113100 128.99915:4272 129.05408:2937 131.07034:69622 157.04947:31507 175.02309:7876 175.06046:112948 175.0965:2325	19056	50833	13502	12385	24416	123843	46851	20801	21569	27234	21174	63899	33358	18495	25710	20698	21094	14844	42367	199317	192200	113876	28221	25251	75835	50628	299552	20698	25955	39883	23828	26741	24281
8.63_193.03	193.035	8.626	2-Ketogluconic acid	Organic oxygen compounds	Organooxygen compounds	Carbohydrates and carbohydrate conjugates	Sugar acids and derivatives	phenolic natural products	2B	HILIC ESI-	[M-H]-	C6H10O7	VBUYCZFBVCCYFD-JJYYJPOSSA-N	C([C@H]([C@H]([C@@H](C(=O)C(=O)O)O)O)O)O	3035456	57.03326:8502 59.01254:152314 71.01257:71600 72.99181:165300 73.02821:61663 75.00748:10750 83.01251:8496 85.02824:79124 89.02325:27801 95.01259:12131 99.00771:4614 101.02328:60642 103.00246:38377 103.03931:7876 105.0179:4112 113.02331:146137 120.99499:2819 125.80135:1863 129.0182:7937 130.99451:2033 131.03377:38127 133.01373:3163 136.04079:1880 142.14194:1740 157.01355:12113 163.02478:4887 163.42…	4535030	304131	194735	96553	19466	4104762	86853	74082	39720	50955	125746	77342	750176	341226	2150712	44765	70912	219009	2576874	3052199	86031	38730	4905201	80970	1115165	847920	156855	9114714	2364110	840514	82811	315976	1253047
1.71_173.08	173.081	1.713	2-Propylglutaric acid	Lipids and lipid-like molecules	Fatty Acyls	Fatty acids and conjugates	Medium-chain fatty acids	dicarboxylic acids	2A	HILIC ESI-	[M-H]-	C8H14O4	IFNXFIJXYVEYLF-UHFFFAOYSA-N	CCCC(CCC(=O)O)C(=O)O	134970	57.03296:2804 58.19714:2265 58.94909:1824 59.01264:3596 83.04901:3178 89.86351:2210 111.08044:45226 111.25833:1988 119.46526:2119 129.09106:326400 136.86224:3813 155.0705:35547 173.08124:232257	33871	259879	39547	62383	136396	190957	150133	115556	112269	171963	40500	319134	369724	45645	164313	86711	75584	31690	236431	932967	1171725	575301	156629	158188	471504	146055	2216373	60980	133372	241527	59327	41346	148970
2.82_153.02	153.018	2.822	2,3-Dihydroxybenzoic acid	Benzenoids	Benzene and substituted derivatives	Benzoic acids and derivatives	Hydroxybenzoic acid derivatives	phenolic natural products	2B	HILIC ESI-	[M-H]-	C7H6O4	GLDQAMYCGOIJDV-UHFFFAOYSA-N	C1=CC(=C(C(=C1)O)O)C(=O)O	19	52.00951:2264 62.51198:1763 79.11474:2086 109.02824:239882 120.4759:1853 131.97661:2196 133.00822:8221 153.01822:114880	314431	2224893	11845	41634	476131	999746	352526	191978	143223	111750	607324	1323086	886644	42482	179878	123231	114121	96681	702259	846869	734630	494079	97259	133912	301160	191112	434843	428125	571511	138808	24895	210253	89657
3.85_123.09	123.091	3.851	2,3,5-Trimethylpyrazine	Organoheterocyclic compounds	Diazines	Pyrazines	Pyrazines	phenolic natural products	2A	HILIC ESI+	[M+H]+	C7H10N2	IAEGWXHKWJGQAZ-UHFFFAOYSA-N	CC1=CN=C(C(=N1)C)C	26808	54.03098:2020 54.03414:3099 55.05182:1898 55.05456:14316 64.5979:2136 73.14395:2045 78.51955:1784 80.04909:2084 82.0653:15383 85.40141:1863 96.08088:2841 105.41577:1932 108.06821:21916 122.83055:2183 123.09151:381446 123.09979:30955	89103	435159	26840	26299	189137	198957	200488	90726	94252	76817	39056	342234	207350	108748	58533	102833	81101	30686	229415	745810	514510	344412	345211	291916	724495	318246	835226	50215	96266	207630	140566	238176	188985
62493	271	550289	2,4-hexadienedioic acid	Lipids and lipid-like molecules	Fatty Acyls	Fatty acids and conjugates	Medium-chain fatty acids	unsaturated fatty acids	1	GCMS		C6H6O4	TXXHDPDFNKHHGW-CCAGOZQPSA-N	C(=C\C(=O)O)\C=C/C(=O)O	5280518	85:97.0 136:3.0 138:15.0 147:858.0 164:57.0 167:23.0 168:31.0 169:583.0 182:396.0 190:40.0 196:312.0 210:90.0 217:262.0 228:11.0 242:47.0 244:425.0 245:476.0 270:63.0 271:2159.0 272:522.0 285:37.0 286:187.0 287:96.0 288:60.0 296:6.0 307:154.0 361:29.0 375:3.0 436:9.0 484:4.0 488:11.0	5079	2652	5111	3479	45005	1950	34920	3694	12933	5504	975	2574	4610	2612	14390	5424	3552	3924	3526	5327	2961	4851	1417	5625	1983	2384	5415	2540	9009	3682	1214	2650	3631
9.90_189.09	189.087	9.9	2,6-Diaminopimelic acid	Organic acids and derivatives	Carboxylic acids and derivatives	Amino acids, peptides, and analogues	Amino acids and derivatives	dicarboxylic acids	1	HILIC ESI-	[M-H]-	C7H14N2O4	GMKMEZVLHJARHF-UHFFFAOYSA-N	C(CC(C(=O)O)N)CC(C(=O)O)N	53448507	50.83942:2267 55.54129:2628 57.03293:2499 57.1699:1850 72.0077:35533 72.04411:4573 74.02331:11763 82.06486:4755 83.01258:3537 83.04906:2502 97.07605:2956 101.02318:29697 101.40452:2054 108.04459:3988 109.07554:3581 110.0599:9450 111.0439:61725 111.05239:3363 125.07063:4611 126.05494:38730 127.00254:3119 127.08644:40820 128.07043:336985 139.61349:2100 143.08194:2925 145.097:25811 171.07655:143713 …	634	15483	nd	401	3185	nd	5690	34301	27046	12193	nd	32003	27432	526	558	45120	21160	20432	62583	144694	123068	167246	7562	36889	94825	12801	91381	7672	36394	79835	nd	60521	33740
1.07_153.02	153.018	1.073	2,6-Dihydroxybenzoic acid	Benzenoids	Benzene and substituted derivatives	Benzoic acids and derivatives	Hydroxybenzoic acid derivatives	phenolic natural products	2A	HILIC ESI-	[M-H]-	C7H6O4	AKEUNCKRJATALU-UHFFFAOYSA-N	C1=CC(=C(C(=C1)O)C(=O)O)O	9338	61.6232:1970 65.03835:11202 67.01759:2994 78.47227:1980 80.73549:1871 91.01764:2268 97.29735:1939 109.02841:245296 120.9916:2040 127.76531:2071 128.55206:1945 128.78021:1766 135.00783:78978 139.66029:2002 153.01852:366167	365037	795723	128886	197244	405799	696456	217964	275187	245257	283440	240163	626221	589329	228785	193175	191799	226508	320514	793354	1477035	1977884	1126611	343146	812928	1192545	597591	2360053	41999	617928	612113	35702	376751	338667
1.36_162.05	162.055	1.364	2,8-Quinolinediol	Organoheterocyclic compounds	Quinolines and derivatives	Quinolones and derivatives	Quinolones and derivatives	indoles	1	HILIC ESI+	[M+H]+	C9H7NO2	ZXZKYYHTWHJHFT-UHFFFAOYSA-N	C1=CC2=C(C(=C1)O)NC(=O)C=C2	97250	61.24891:1816 82.69893:1851 90.88068:1957 144.0451:2556 162.05487:972802	278035	nd	83491	307504	3992	271044	nd	nd	nd	nd	402861	nd	nd	441630	nd	nd	2063	nd	nd	nd	11630	nd	nd	nd	nd	nd	17599	nd	nd	nd	341969	nd	nd
3.95_252.11	252.109	3.952	2'-Deoxyadenosine	Nucleosides, nucleotides, and analogues	Purine nucleosides	Purine 2'-deoxyribonucleosides	Purine 2'-deoxyribonucleosides	nucleoside metabolite	2A	HILIC ESI+	[M+H]+	C10H13N5O3	OLXZPDWKRNYJJZ-RRKCRQDMSA-N	C1[C@@H]([C@H](O[C@H]1N2C=NC3=C(N=CN=C32)N)CO)O	13730	71.04921:3429 73.02865:4397 86.83508:2345 99.04403:20496 117.05468:66883 125.33266:2125 136.06184:810651 252.1089:65324 252.13562:2736	81221	230123	nd	162068	nd	124114	21806	5437	37972	nd	122318	150953	242799	111490	164847	110313	24556	3513	101503	25890	32419	91860	232228	248411	203837	526264	53390	nd	39778	111142	nd	108403	250386
6.00_226.08	226.083	6.005	2'-Deoxycytidine	Nucleosides, nucleotides, and analogues	Pyrimidine nucleosides	Pyrimidine 2'-deoxyribonucleosides	Pyrimidine 2'-deoxyribonucleosides	nucleoside metabolite	1	HILIC ESI-	[M-H]-	C9H13N3O4	CKTSBUTUHBMZGZ-SHYZEUOFSA-N	C1[C@@H]([C@H](O[C@H]1N2C=CC(=NC2=O)N)CO)O	13711	51.67918:1944 54.2357:2130 56.19544:1881 66.03346:7893 73.53805:1988 89.09651:2194 93.04445:121876 132.10378:2198 135.05521:16823 136.05049:3106 200.6478:2803 200.66602:3624 226.08191:13979	nd	14626	4251	151128	414	2461	5299	575	nd	nd	723	22314	20989	30256	nd	328	577	nd	1536	773	604	1095	14812	10888	2530	31868	3385	nd	11547	1525	1422	8092	1348
6.55_268.10	268.104	6.547	2'-Deoxyguanosine	Nucleosides, nucleotides, and analogues	Purine nucleosides	Purine 2'-deoxyribonucleosides	Purine 2'-deoxyribonucleosides	nucleoside metabolite	1	HILIC ESI+	[M+H]+	C10H13N5O4	YKBGVTZYEHREMT-KVQBGUIXSA-N	C1[C@@H]([C@H](O[C@H]1N2C=NC3=C2N=C(NC3=O)N)CO)O	187790	61.81278:2650 71.04945:1964 73.02836:3147 81.0332:3199 81.48027:1949 90.46106:1981 95.8149:2008 99.0439:8647 103.50243:2332 115.99194:2135 117.05463:39280 129.40533:2180 152.05663:797724 153.04115:2789 224.46324:2233	629640	1311899	297669	2345774	7816	1421955	123715	nd	27431	3478	4473397	396615	224727	592616	319198	77369	nd	4402	108226	13785	117440	nd	1487417	119830	276489	409870	411795	249220	529136	51004	2654	379755	71465
5.28_505.18	505.178	5.277	2'-Deoxyinosine	Nucleosides, nucleotides, and analogues	Purine nucleosides	Purine 2'-deoxyribonucleosides	Purine 2'-deoxyribonucleosides	nucleoside metabolite	2A	HILIC ESI+	[2M+H]+	C10H12N4O4	VGONTNSXDCQUGY-JXBXZBNISA-N	C1[C@@H](O[C@@H](C1O)CO)N2C=NC3=C2N=CNC3=O	16394618	55.45182:2609 99.04405:5419 117.0545:19238 137.0457:2142025 196.47237:19246 253.09433:18051 435.86911:3453	27158	493336	nd	168402	nd	84782	2318	nd	nd	nd	736559	83026	nd	154845	nd	nd	nd	nd	nd	nd	nd	nd	376589	nd	5830	40279	nd	25354	nd	nd	nd	124635	nd
4.25_283.10	283.104	4.254	2'-O-Methylinosine	Nucleosides, nucleotides, and analogues	Purine nucleosides		Purine nucleosides	nucleoside metabolite	1	HILIC ESI+	[M+H]+	C11H14N4O5	HPHXOIULGYVAKW-IOSLPCCCSA-N	COC1C(C(OC1N2C=NC3=C2N=CNC3=O)CO)O	10062287	58.88362:1916 62.79564:2137 65.17855:2192 89.05951:4238 127.99294:2062 137.04581:103896 200.3418:4923 208.85661:1971 211.92372:1843 270.59451:2298 283.11435:2146 283.16656:4367	139356	346540	3549	36667	nd	168202	2978	6403	nd	nd	326360	172209	nd	76385	7652	nd	nd	nd	233635	67096	54815	16763	256372	nd	nd	105521	nd	5457	3809	nd	nd	5706	5018
2.40_257.08	257.078	2.399	2'-O-Methyluridine	Nucleosides, nucleotides, and analogues	Pyrimidine nucleosides		Pyrimidine nucleosides	nucleoside metabolite	1	HILIC ESI-	[M-H]-	C10H14N2O6	SXUXMRMBWZCMEN-ZOQUXTDFSA-N	CO[C@@H]1[C@@H]([C@H](O[C@H]1N2C=CC(=O)NC2=O)CO)O	102212	65.01333:2405 81.67902:1903 94.02856:2276 103.24758:2169 104.87342:2092 107.58268:2075 109.01567:4356 116.07063:8308 124.03926:34345 125.57214:2401 148.80328:2062 153.05473:2815 166.05136:2256 171.14902:5131 182.08224:2911 203.38223:2464 213.14886:9044 214.07158:130553 257.03043:2568 257.07974:18835 257.10736:3711 257.13925:19887	77284	328367	6502	58226	1047	194772	28399	65383	45880	633	195072	256124	27728	48661	31559	12767	nd	nd	240926	163476	144621	76056	265936	388239	247824	155808	11474	nd	7596	8910	29239	71900	41821
1.37_165.05	165.055	1.366	3-(3-Hydroxyphenyl)propionic acid	Phenylpropanoids and polyketides	Phenylpropanoic acids		Phenylpropanoic acids	phenolic natural products	1	HILIC ESI-	[M-H]-	C9H10O3	QVWAEZJXDYOKEH-UHFFFAOYSA-N	C1=CC(=CC(=C1)O)CCC(=O)O	91	59.01249:36485 63.97233:2799 65.03836:6745 67.01775:2710 79.05374:4676 80.02521:11236 81.03345:4094 91.05429:30657 92.02528:26097 93.0332:62704 93.06969:18875 95.01254:3420 106.04118:158510 107.04903:129663 108.02048:23263 109.02815:13849 117.03298:10319 119.04904:4091734 120.05239:67537 120.69811:5597 121.02829:190224 121.06461:7223925 121.43223:4576 122.06792:127159 133.68785:3260 135.04449:204…	2793992	51815801	57449	32869	45032555	6206036	11588010	10918884	21880628	26405416	1435571	80721246	63843587	53506	423505	8851293	4657683	1998791	4797153	9151285	12349994	8251040	4517993	3059069	42295540	7704992	110482198	420478	5340013	14892968	804071	3155185	6301643
110341	179	598147	3-(4-hydroxyphenyl)propionic acid	Phenylpropanoids and polyketides	Phenylpropanoic acids		Phenylpropanoic acids	phenylpropionates	1	GCMS		C9H10O3	NMHMNPHRMNGLLB-UHFFFAOYSA-N	C1=CC(=CC=C1CCC(=O)O)O	10394	85:576.0 87:354.0 88:431.0 89:1639.0 90:679.0 91:2659.0 92:227.0 93:254.0 95:404.0 97:47.0 99:124.0 101:578.0 102:306.0 104:649.0 105:1003.0 107:471.0 110:63.0 115:641.0 116:1512.0 117:868.0 118:186.0 119:494.0 120:81.0 121:377.0 123:164.0 124:62.0 127:41.0 131:1081.0 133:818.0 134:134.0 135:1445.0 136:155.0 137:195.0 140:1363.0 141:53.0 145:234.0 147:1204.0 148:168.0 149:1752.0 150:374.0 151:130…	1465	6658	1501	1804	28548	1316	8118	9537	5251	22367	509	4222	21851	1895	696	2937	6152	9294	5236	6867	26049	18982	683	6036	11123	7428	10408	3488	8241	2005	168	2120	2709
68084	248	455267	3-aminoisobutyric acid	Organic acids and derivatives	Carboxylic acids and derivatives	Amino acids, peptides, and analogues	Amino acids and derivatives	amino acids	1	GCMS		C4H9NO2	QCHPKSFMDHPSNR-UHFFFAOYSA-N	CC(CN)C(=O)O	64956	86:338518.0 87:46881.0 88:16592.0 99:1719.0 100:184623.0 101:23299.0 102:35160.0 103:16116.0 104:4899.0 113:5017.0 114:8548.0 115:3909.0 116:23405.0 117:18916.0 118:5795.0 119:6263.0 120:431.0 122:605.0 130:36886.0 131:26230.0 132:14131.0 133:54171.0 134:10324.0 135:989.0 136:144.0 144:5214.0 146:15280.0 147:92433.0 148:14500.0 149:6149.0 150:1268.0 157:1090.0 158:5311.0 160:11439.0 162:1053.0 17…	139	383	695	394	1984	133	1071	3306	605	658	177	793	4870	334	1129	4224	1661	4689	1952	2908	1881	282	725	1406	5638	181	2374	4843	264	340	11	1026	141
215853	156	525893	3-Aminopiperidine-2,6-dione	Organic acids and derivatives	Carboxylic acids and derivatives	Amino acids, peptides, and analogues	Amino acids and derivatives	di-peptides	1	GCMS		C5H8N2O2	NPWMTBZSRRLQNJ-UHFFFAOYSA-N	C1CC(=O)NC(=O)C1N	134508	85:6557.0 86:3382.0 92:43.0 94:225.0 95:211.0 97:365.0 98:2675.0 99:2953.0 100:7113.0 101:3220.0 106:82.0 108:195.0 110:581.0 111:400.0 112:4029.0 113:2102.0 114:2003.0 115:1921.0 116:17844.0 117:3573.0 118:1437.0 119:557.0 121:1648.0 122:20.0 123:33.0 124:139.0 126:467.0 127:579.0 128:1787.0 129:3959.0 130:2661.0 132:634.0 133:3611.0 134:400.0 135:376.0 138:92.0 139:170.0 140:7311.0 141:2540.0 1…	1742	25622	2532	5017	4976	10148	7827	12929	7368	2322	5707	1123	1764	3418	12737	2468	9731	1680	1241	1455	4532	1356	16103	4439	3856	4049	2985	1295	14485	1444	2433	1538	3293
6.85_161.04	161.044	6.854	3-Hydroxy-3-methylglutaric acid	Lipids and lipid-like molecules	Fatty Acyls	Fatty acids and conjugates	Hydroxy fatty acids	methylated amino acid	2A	HILIC ESI-	[M-H]-	C6H10O5	NPOAOTPXWNWTSH-UHFFFAOYSA-N	CC(CC(=O)O)(CC(=O)O)O	1662	53.37761:3993 57.03319:216395 59.01244:59586 63.84869:3998 71.01254:36974 73.02818:27344 89.72867:3802 99.00747:62268 99.04387:306461 101.02314:91095 116.92728:52450 125.87231:18503 142.92403:18263 160.84109:2701049 160.93465:13775 161.0446:114912	127947	201632	46500	112499	56951	445015	94541	67977	69864	56703	83506	171568	83785	76978	72535	59001	91440	146914	129100	187287	348043	95816	124726	199267	521019	455440	132343	267188	143930	57894	192171	152665	98204
1.36_167.04	167.037	1.358	3-Hydroxy-4-methoxybenzoic acid	Benzenoids	Benzene and substituted derivatives	Benzoic acids and derivatives	Methoxybenzoic acids and derivatives	phenolic natural products	3	HILIC ESI-	[M-H]-	C8H8O4	LBKFGYZQBSGRHY-UHFFFAOYSA-N	COC1=C(C=C(C=C1)C(=O)O)O	12575	54.88804:2267 58.54857:2159 58.71815:1911 78.82143:1857 97.95065:1942 99.04391:2405 108.02042:17658 111.00747:9217 123.04395:20910 123.08053:28470 124.01577:8490 126.74277:2238 132.14362:2037 132.8669:60204 152.01071:75036 167.03433:403739 167.06999:9893	612194	725555	356965	450261	198913	485758	66092	132370	72257	69181	72905	1832996	293955	410471	233433	130171	81987	66122	271030	261370	475435	542909	48439	66652	300081	109559	1950246	116150	92990	167560	55357	86633	107252
1.37_154.05	154.05	1.373	3-Hydroxyanthranilic acid	Benzenoids	Benzene and substituted derivatives	Benzoic acids and derivatives	Hydroxybenzoic acid derivatives	phenolic natural products	2B	HILIC ESI+	[M+H]+	C7H7NO3	WJXSWCUQABXPFS-UHFFFAOYSA-N	C1=CC(=C(C(=C1)O)N)C(=O)O	86	50.05666:2258 54.4454:1920 65.22906:1993 68.58757:2112 86.76288:2066 92.0494:9741 97.06502:2386 108.04417:3171 108.08013:2371 112.07539:2262 113.12865:2194 126.09145:7729 136.03949:45860 136.07581:19998 136.12033:3778 140.03424:11453 154.0498:1007955 154.08577:27973 154.12308:11887	2948	32849	2854	7987	19803	13922	37638	12617	18056	38291	nd	75232	52677	16759	4753	7380	nd	3226	32781	390329	306590	168379	25052	24649	75595	5876	580673	6604	7454	75562	82476	5628	16677
7.58_248.15	248.149	7.585	3-Hydroxybutyrylcarnitine	Lipids and lipid-like molecules	Fatty Acyls	Fatty acid esters	Acyl carnitines	carnitines	2A	HILIC ESI+	[M+H]+	C11H21NO5	UEFRDQSMQXDWTO-YGPZHTELSA-N	CC(CC(=O)O[C@H](CC(=O)[O-])C[N+](C)(C)C)O	90659885	60.08104:914519 69.03358:34333 70.75203:16940 85.02846:5521802 87.04411:275195 103.039:927447 104.42776:16952 105.05454:107959 105.22095:14790 142.05981:17890 144.10175:228437 145.04953:355627 171.06497:35893 178.63583:15578 189.07565:1184972 201.41646:24056 204.12396:19114 240.85252:19807 248.03569:58976 248.14928:6591224	2375485	39395	39105	763323	7671	34165134	6295	159557	91366	2305	65662	50806	15023	1192030	82402	180876	198288	507267	70288	81288	68748	60074	71416	9621	33398	402989	36836	58265	5388	76324	221705	165387	55791
1.30_159.10	159.102	1.305	3-Hydroxyoctanoic acid	Organic acids and derivatives	Hydroxy acids and derivatives	Medium-chain hydroxy acids and derivatives	Medium-chain hydroxy acids and derivatives	hydroxy FAs	2A	HILIC ESI-	[M-H]-	C8H16O3	NDPLAKGOSZHTPH-UHFFFAOYSA-N	CCCCCC(CC(=O)O)O	26613	57.03304:2683 59.01248:1336839 60.01582:3782 65.57903:1946 85.9486:1997 86.35102:2210 97.06461:4622 113.09598:13958 114.93315:2620 115.07494:2789 116.92763:4290 125.08559:2170 155.92677:2101 159.10172:258536	88080	296783	43541	55110	140505	235924	107680	135988	225105	196315	166885	269347	235599	58822	100948	102656	128642	104636	146048	242066	270511	142213	117717	151950	274093	155805	566386	32466	116619	168908	84672	113621	116850
32360	164	527648	3-hydroxyphenylacetic acid	Benzenoids	Phenols	1-hydroxy-4-unsubstituted benzenoids	1-hydroxy-4-unsubstituted benzenoids	phenylacetates	1	GCMS		C8H8O3	FVMDYYGIDFPZAX-UHFFFAOYSA-N	C1=CC(=CC(=C1)O)CC(=O)O	12122	88:403.0 89:1968.0 90:785.0 91:466.0 92:69.0 94:4.0 95:264.0 96:6.0 97:9.0 98:68.0 99:48.0 100:15.0 101:501.0 102:233.0 103:1057.0 104:282.0 105:1724.0 106:281.0 107:122.0 108:247.0 109:95.0 110:133.0 111:66.0 112:213.0 113:330.0 114:171.0 115:2107.0 116:239.0 117:2387.0 118:279.0 119:250.0 121:128.0 122:5.0 123:17.0 124:48.0 126:30.0 127:55.0 128:255.0 129:2636.0 130:687.0 131:1253.0 132:157.0 1…	627	261	876	2359	3829	568	3278	394	1647	727	271	268	1539	684	700	1515	1842	1106	2045	20767	5975	4460	638	3348	1452	887	10295	1591	1206	831	165	142	608
2.33_89.02	89.023	2.326	3-Hydroxypropanoic acid	Organic acids and derivatives	Hydroxy acids and derivatives	Beta hydroxy acids and derivatives	Beta hydroxy acids and derivatives	malonates	2B	HILIC ESI-	[M-H]-	C3H6O3	ALRHLSYJTWAHJZ-UHFFFAOYSA-N	C(CO)C(=O)O	68152		298943	1297780	214408	279123	172553	1188320	565651	1555289	873381	505477	338783	1061998	960168	294991	671732	1420538	2652602	546467	1917703	1790372	4179052	3330306	892161	25186090	3151794	1147760	13266180	1004393	574436	1149648	478407	694949	478400
2.10_117.05	117.054	2.105	3-Hydroxyvaleric acid	Lipids and lipid-like molecules	Fatty Acyls	Fatty acids and conjugates	Hydroxy fatty acids	SCFAs	2B	HILIC ESI-	[M-H]-	C5H10O3	REKYPYSUBKSCAT-UHFFFAOYSA-N	CCC(CC(=O)O)O	107802	63.37243:5619 71.0489:169904 89.77124:5128 99.92437:10894 116.92752:42208 117.05439:105938	97900	2125174	39771	52347	148833	320058	385750	1943915	1981727	150408	256412	2387039	963509	63841	134173	486515	482120	359864	1076646	1585088	1177001	666935	295181	395043	1375497	1996432	987006	97594	2091753	966022	75947	2092467	379031
1.22_148.08	148.076	1.221	3-Indolemethanol	Organoheterocyclic compounds	Indoles and derivatives	Indoles	3-alkylindoles	indoles	2B	HILIC ESI+	[M+H]+	C9H9NO	IVYPNXXAYMYVSP-UHFFFAOYSA-N	C1=CC=C2C(=C1)C(=CN2)CO	3712	51.23477:1758 93.71084:1916 94.74312:2079 106.06525:4674 129.50478:2257 131.62701:2063 143.47049:1914 148.07562:26068	165925	83706	74741	101858	146568	178131	113038	67105	149401	109645	83488	165284	133315	187672	154547	130179	110414	81852	161427	164936	84316	122654	89479	148033	151528	164052	123624	147876	158854	110873	175202	150817	98481
2.85_263.02	263.023	2.85	3-Methoxy-4-hydroxyphenylglycol sulfate	Benzenoids	Phenols	Methoxyphenols	Methoxyphenols	steroid and conjugates	1	HILIC ESI-	[M-H]-	C9H12O7S	SBKADJXSGGTEPN-UHFFFAOYSA-N	COC1=C(C=CC(=C1)C(CO)OS(=O)(=O)O)O	3035420	52.66817:1849 76.53355:2319 79.95614:12083 96.95885:3710 112.46529:2097 114.90009:2308 143.30658:2113 150.03122:54397 165.05492:103266 183.06558:15137 203.00124:10308 212.72208:2014 263.02335:93920	167018	1794	80776	66978	nd	634776	nd	nd	nd	779	107653	nd	nd	82220	224647	nd	1009	nd	2528	nd	nd	nd	126958	nd	nd	nd	nd	nd	nd	nd	29863	2202	1934
2.80_129.05	129.055	2.803	3-Methyl-2-oxovaleric acid	Organic acids and derivatives	Keto acids and derivatives	Short-chain keto acids and derivatives	Short-chain keto acids and derivatives	keto acids	2B	HILIC ESI-	[M-H]-	C6H10O3	JVQYSWDUAOAHFM-UHFFFAOYSA-N	CCC(C)C(=O)C(=O)O	47	53.76233:2099 67.06164:1868 67.72381:2116 67.7948:2030 78.8292:1855 85.02785:2041 102.17663:1759	384330	390146	62949	84548	48413	1908484	71476	306401	492058	36346	876756	149628	100634	240365	290289	158008	97386	135082	286120	262126	168830	151197	1584581	76065	523070	421563	255110	79839	381140	328461	71043	70509	172359
2.00_159.07	159.065	2.005	3-Methyladipic acid	Lipids and lipid-like molecules	Fatty Acyls	Fatty acids and conjugates	Medium-chain fatty acids	adipates	2B	HILIC ESI-	[M-H]-	C7H12O4	SYEOWUNSTUDKGM-UHFFFAOYSA-N	CC(CCC(=O)O)CC(=O)O	12292	51.49234:1872 52.46631:2037 54.92956:2108 57.0332:4918 59.01242:2926 68.58719:2031 71.01254:2036 87.0071:2423 97.06473:13674 115.0753:285654 115.94305:2877 116.92702:3791 141.05464:21672 159.06538:158100	103967	1476405	45307	52565	600809	540706	913263	676736	727247	931293	72824	2927455	1284533	64963	334690	121216	143298	84587	3156231	13466964	11452726	5619206	1140826	1260951	5214545	934061	11664919	140661	511698	1339156	177418	593175	930063
1.14_123.04	123.044	1.143	3-Methylcatechol	Benzenoids	Phenols	Benzenediols	Catechols	phenolic natural products	1	HILIC ESI-	[M-H]-	C7H8O2	PGSWEKYNAOWQDF-UHFFFAOYSA-N	CC1=C(C(=CC=C1)O)O	340	77.15457:2139 84.38985:1832 108.02085:3346 122.03608:11038 123.04406:78664	1000	326046	9926	51887	424573	23872	104126	191400	232225	8644	19058	308106	263392	20751	14056	15311	8221	13097	563974	79750	15209	156570	60285	275445	109533	544045	9994	3685	15730	56947	508468	422404	170087
7.11_258.11	258.108	7.106	3-Methylcytidine	Nucleosides, nucleotides, and analogues	Pyrimidine nucleosides		Pyrimidine nucleosides	nucleoside metabolite	2B	HILIC ESI+	[M+H]+	C10H15N3O5	RDPUKVRQKWBSPK-ZOQUXTDFSA-N	CN1C(=N)C=CN(C1=O)[C@H]2[C@@H]([C@@H]([C@H](O2)CO)O)O	14237477	52.72847:2100 67.3368:2049 73.06951:2003 86.31626:2333 108.7911:1952 112.65093:1710 122.71238:1964 126.06622:188185 161.2827:2341 199.64418:6979	96127	49380	35255	200872	nd	318629	7974	11977	7860	nd	62050	24011	52647	68174	211905	79179	16906	50321	54327	3489	nd	nd	98184	15810	nd	283874	nd	183034	64373	nd	12306	150306	35911
9.50_168.08	168.077	9.496	3-Methylhistidine	Organic acids and derivatives	Carboxylic acids and derivatives	Amino acids, peptides, and analogues	Amino acids and derivatives	methylated amino acid	1	HILIC ESI-	[M-H]-	C7H11N3O2	JDHILDINMRGULE-LURJTMIESA-N	CN1C=NC=C1C[C@@H](C(=O)O)N	64969	70.10339:2056 72.00771:22241 76.69037:1891 93.04457:4695 115.62549:2024 136.37662:2006 150.06714:3904 151.05023:84601 168.03122:9902 168.07698:186730	1121	6501	nd	893	6140	nd	3405	10455	7031	20865	nd	7684	4262	nd	98518	1224	477	2258	167906	692904	356009	145626	39802	61631	131166	21550	115816	nd	26917	19994	28280	18960	24426
5.12_106.07	106.068	5.115	3-Methylthiopropylamine	Organosulfur compounds	Thioethers	Dialkylthioethers	Dialkylthioethers	organosulfate	2B	HILIC ESI+	[M+H]+	C4H11NS	KKYSBGWCYXYOHA-UHFFFAOYSA-N	CSCCCN	77743	61.01089:2953 64.92747:8313 65.26527:1744 67.13096:2124 86.74622:1671 89.04179:22811	7629	724413	17787	nd	239046	137668	193119	860037	1017871	8638	nd	2458043	750527	nd	51535	571942	424287	34601	23173	70001	40887	51851	9939	66245	25006	15997	11621	2825	2671	11729	84138	60153	45118
1.88_183.03	183.029	1.877	3-O-Methylgallic acid	Benzenoids	Benzene and substituted derivatives	Benzoic acids and derivatives	Hydroxybenzoic acid derivatives	phenolic natural products	2B	HILIC ESI-	[M-H]-	C8H8O5	KWCCUYSXAYTNKA-UHFFFAOYSA-N	COC1=CC(=CC(=C1O)O)C(=O)O	19829	51.21175:2188 119.40981:1976 124.01535:142296 128.02415:2199 139.00246:2428 139.03885:59302 168.00543:304504 171.24763:1993 183.0291:158773	13887	12217	10490	13589	4072	157674	6720	16975	17756	7648	14670	16631	28970	8914	13497	7293	16242	11342	150019	344815	703713	412074	22898	14112	29283	30285	628497	24279	19684	38211	17021	7393	10587
2.09_165.05	165.055	2.089	3-Phenyllactic acid	Phenylpropanoids and polyketides	Phenylpropanoic acids		Phenylpropanoic acids	nucleoside metabolite	1	HILIC ESI-	[M-H]-	C9H10O3	VOXXWSYKYCBWHO-UHFFFAOYSA-N	C1=CC=C(C=C1)CC(C(=O)O)O	3848	55.63946:1936 72.99187:19359 74.34238:1829 88.92857:2113 93.04478:3452 107.57566:2485 119.04884:20111 120.81429:1731 121.02833:17678 121.03901:4201 147.04425:98610 150.03064:9752 164.83562:10210 165.01801:4272 165.05453:44634 165.0674:2146	108009	602998	15709	8588	151255	579113	85065	930179	662015	104575	1939309	367306	231539	14780	36590	260135	97379	119943	161556	670567	218074	348436	1022789	139523	690609	225996	638805	24041	372013	275205	39202	514818	185819
1.49_110.06	110.06	1.491	3-Pyridinemethanol	Organoheterocyclic compounds	Pyridines and derivatives		Pyridines and derivatives	nucleoside metabolite	2A	HILIC ESI+	[M+H]+	C6H7NO	MVQVNTPHUGQQHK-UHFFFAOYSA-N	C1=CC(=CN=C1)CO	7510	59.23585:1953 64.25561:1892 71.17406:2032 71.28039:1910 71.81953:1819 80.04937:13312 93.0573:11818 110.06007:202806	45344	125487	73547	110262	90198	130918	70898	52637	78397	62411	69151	125670	210643	31493	51300	81455	66298	42262	103497	98301	118325	137618	27351	148301	195064	238171	207430	43887	45709	17796	146230	108752	57240
2.38_153.02	153.018	2.385	3,4-Dihydroxybenzoic acid	Benzenoids	Benzene and substituted derivatives	Benzoic acids and derivatives	Hydroxybenzoic acid derivatives	phenolic natural products	2B	HILIC ESI-	[M-H]-	C7H6O4	YQUVCSBJEUQKSH-UHFFFAOYSA-N	C1=CC(=C(C=C1C(=O)O)O)O	72	63.49765:2055 64.27575:1813 80.17665:2047 91.01757:2084 103.6283:1973 108.02058:3264 109.02837:353051 126.00818:2203 126.05479:3123 153.01849:123237	188570	1887242	12770	27456	796600	680516	436415	130690	92723	162403	438769	1033453	891279	26635	23344	45101	84244	72711	624135	702104	620602	407534	38858	92483	204322	161424	587407	869583	400767	100615	26109	182986	51106
1.77_181.05	181.05	1.77	3,4-Dihydroxyhydrocinnamic acid	Phenylpropanoids and polyketides	Phenylpropanoic acids		Phenylpropanoic acids	phenolic natural products	2A	HILIC ESI-	[M-H]-	C9H10O4	DZAUWHJDUNRCTF-UHFFFAOYSA-N	C1=CC(=C(C=C1CCC(=O)O)O)O	348154	57.86549:2099 59.01254:311184 59.32745:2391 63.97873:2225 81.0334:4137 90.86769:2327 93.03342:4264 95.04903:12857 101.18023:1962 103.86059:2432 107.0489:9167 108.0201:2529 109.0284:108835 109.06486:61782 119.0492:54539 121.02835:110400 122.03625:19631 135.04414:62840 136.3412:2053 137.05981:566717 138.0191:3112 138.06317:5296 181.04997:463311	9169	3854442	37815	20172	1938424	30470	283098	3251242	1166702	36046	8777	3878646	1974532	23778	40470	677398	694968	3251289	21121904	3315871	131615	23393073	52363	205183	1297631	26016485	78229	62961	6616985	486613	40945	20857570	2971911
2.30_167.03	167.034	2.299	3,4-Dihydroxyphenylacetic acid	Benzenoids	Phenols	Benzenediols	Catechols	phenylacetates	1	HILIC ESI-	[M-H]-	C8H8O4	CFFZDZCDUFSOFZ-UHFFFAOYSA-N	C1=CC(=C(C=C1CC(=O)O)O)O	547	56.76364:2278 56.89678:1953 62.05491:1767 62.15488:1996 63.14993:1777 80.69124:1853 95.04908:2308 96.80159:1735 98.78987:1796 110.26123:2119 116.70103:2132 117.37087:2012 123.04393:334819 124.04728:2512 132.86668:63101 151.56905:2014 151.97731:1936 162.44759:2250 167.02023:3866 167.03482:49219	34421	498309	47479	36057	2164025	111437	184745	131996	161474	40645	59862	289514	440646	49257	54334	37106	71344	28819	111701	120078	91892	131028	42139	124080	192544	118291	127955	101906	80548	43287	66431	80327	63942
2.55_169.05	169.05	2.546	3,4-Dihydroxyphenylglycol	Benzenoids	Phenols	Benzenediols	Catechols	steroid and conjugates	2B	HILIC ESI-	[M-H]-	C8H10O4	MTVWFVDWRVYDOR-UHFFFAOYSA-N	C1=CC(=C(C=C1C(CO)O)O)O	91528	50.53649:1959 53.56617:2014 53.91935:2076 61.87473:2035 96.95882:42570 123.04385:2580 125.05975:39380 127.05016:1761 132.86688:33934 134.86421:89856 137.57127:2072 150.98795:48634 151.0015:2630 151.03917:39201 152.96701:2519 168.9994:7925 169.01648:53487 169.04982:109797 169.08638:2741	30387	236878	18980	22376	98995	73643	136679	114541	102122	52415	20111	475143	138869	24623	51920	48216	43501	16804	113944	535106	544150	233016	65562	72983	310032	490219	640141	9199	52697	112079	48853	208921	70145
4.64_153.05	153.055	4.639	3,4-Dimethoxyphenol	Benzenoids	Phenols	Methoxyphenols	Methoxyphenols	phenolic natural products	2A	HILIC ESI-	[M-H]-	C8H10O3	SMFFZOQLHYIRDA-UHFFFAOYSA-N	COC1=C(C=C(C=C1)O)OC	16251	54.51753:1938 95.01244:3447 109.02824:50526 110.97002:1881 118.4576:2492 119.22852:2060 121.02853:9587 123.00752:218439 124.0102:2880 138.03105:482943 139.03444:6956 140.27327:2294 153.01825:30245 153.03078:3946 153.05467:47466	51277	6876	2313	8879	8103	711387	7757	35918	21746	72286	1673	36926	20206	17908	1855	10590	19126	38168	68443	102110	169326	79014	10808	10188	57943	14354	111890	2282	5770	6970	1317	5149	9172
2.63_167.03	167.034	2.63	3,5-Dihydroxy-4-methylbenzoic acid	Benzenoids	Benzene and substituted derivatives	Benzoic acids and derivatives	Hydroxybenzoic acid derivatives	phenolic natural products	2A	HILIC ESI-	[M-H]-	C8H8O4	KMRRXSZDSGYLCD-UHFFFAOYSA-N	CC1=C(C=C(C=C1O)C(=O)O)O	2748045	52.31681:2076 76.31241:1950 79.05405:31956 81.03306:16737 83.03152:3407 97.0285:2022 108.02026:5056 120.95903:3489 123.04401:461998 123.86807:1946 125.04279:3487 132.86671:52410 152.01077:13600 167.00046:3801 167.03447:101779 167.05298:15716 167.0696:3991	56775	214023	47665	32771	537782	160021	140113	102027	83282	82319	64974	222792	247355	49363	48782	41616	69878	47565	246647	728460	579547	457547	135660	196361	389679	130085	1291004	114451	69073	154579	63965	84813	93913
102714	231	588886	3,6-anhydro-D-galactose	Organoheterocyclic compounds	Tetrahydrofurans		Tetrahydrofurans	sugars	1	GCMS		C6H10O5	WZYRMLAWNVOIEX-BGPJRJDNSA-N	C1[C@H]([C@@H]([C@H](O1)[C@H](C=O)O)O)O	16069996	85:192.0 86:135.0 87:64.0 88:217.0 89:4369.0 90:296.0 91:328.0 92:63.0 93:171.0 94:173.0 95:2021.0 96:291.0 97:94.0 98:608.0 99:333.0 100:613.0 101:2506.0 102:326.0 103:4816.0 104:494.0 105:1735.0 106:197.0 107:96.0 108:60.0 109:30.0 110:66.0 111:435.0 112:245.0 113:287.0 114:68.0 115:458.0 116:580.0 117:2812.0 118:407.0 119:583.0 121:215.0 122:64.0 123:123.0 124:59.0 125:104.0 126:952.0 127:256.…	2882	3977	2174	9015	4888	7353	1824	1218	1351	2090	925	1313	3236	3711	1010	1869	1783	2932	1757	4563	7398	5573	856	2858	7630	3397	15478	1154	2056	2140	1474	1233	2752
16782	231	587617	3,6-anhydro-D-glucose	Organoheterocyclic compounds	Tetrahydrofurans		Tetrahydrofurans	sugars	1	GCMS		C6H10O5	WZYRMLAWNVOIEX-SLPGGIOYSA-N	C1[C@H]([C@H]([C@H](O1)[C@H](C=O)O)O)O	16069993	85:2651.0 86:1379.0 87:3019.0 88:1300.0 89:25434.0 90:2285.0 91:1263.0 92:115.0 93:1209.0 94:1132.0 95:14971.0 96:2959.0 97:1423.0 98:4240.0 99:2750.0 100:4219.0 101:13829.0 102:3622.0 103:44711.0 104:3976.0 105:12724.0 106:1217.0 107:496.0 108:481.0 109:489.0 110:986.0 111:2472.0 112:1444.0 113:1770.0 114:861.0 115:3085.0 116:3634.0 117:19400.0 118:2401.0 119:3534.0 120:636.0 121:1755.0 122:419.…	4098	3977	2174	9436	1668	6092	1733	1218	1351	2090	925	2096	3236	4189	2279	1869	1783	2932	1757	5191	9412	5573	856	2858	7630	3397	15670	3160	2056	2198	1525	1233	2752
5.19_258.11	258.108	5.186	3'-O-Methylcytidine	Nucleosides, nucleotides, and analogues	Pyrimidine nucleosides		Pyrimidine nucleosides	nucleoside metabolite	2B	HILIC ESI+	[M+H]+	C10H15N3O5	RZJCFLSPBDUNDH-ZOQUXTDFSA-N	CO[C@@H]1[C@H](O[C@H]([C@@H]1O)N2C=CC(=NC2=O)N)CO	18651938	59.04966:2072 95.4762:2065 112.05051:180025 163.93341:2235 166.80261:2249 203.07812:2697 258.20703:4562	543804	757111	nd	307067	nd	635295	62415	nd	nd	nd	1067840	595301	16918	329417	nd	nd	nd	nd	217192	10943	19466	16397	514757	77045	nd	236761	4939	173722	nd	nd	6797	67187	11947
4.38_283.10	283.104	4.378	3'-O-Methylinosine	Nucleosides, nucleotides, and analogues	Purine nucleosides		Purine nucleosides	nucleoside metabolite	1	HILIC ESI+	[M+H]+	C11H14N4O5	ABXDBVMGRKZFRC-VTFQDDHLSA-N	COC1[C@H](O[C@H](C1O)N2C=NC3=C2N=CNC3=O)CO	135121872	54.79305:2313 57.03344:2586 65.67649:2113 68.6734:1931 83.57337:2363 88.07563:2312 89.05939:10915 100.50189:2252 102.408:2073 111.54974:2063 113.95747:1969 114.81139:2062 133.04803:2220 133.08572:2637 137.04572:9451 151.06128:885153 164.14105:2343 167.19792:2503 199.52031:2296	904490	34338	445985	716615	nd	1588825	3867	4213	nd	nd	778936	4614	23824	804680	534038	nd	nd	7285	27568	614	1703	nd	79409	nd	3255	42507	nd	nd	155816	nd	207430	nd	nd
2.25_146.08	146.081	2.255	4-Acetamidobutyric acid	Organic acids and derivatives	Carboxylic acids and derivatives	Amino acids, peptides, and analogues	Amino acids and derivatives	di-peptides	2B	HILIC ESI+	[M+H]+	C6H11NO3	UZTFMUBKZQVKLK-UHFFFAOYSA-N	CC(=O)NCCCC(=O)O	18189	55.9734:1514 56.22786:1620 56.69257:2045 58.3421:1923 69.78856:1819 96.82817:1772 107.62466:1836 108.58138:1807 117.92731:1837	193160	990814	158268	213197	593925	848690	587654	327941	74676	895215	659995	808721	875030	252045	2181220	254745	354909	53387	448712	1757781	1992787	862377	388568	437183	837702	360551	4701619	89974	194489	278996	186961	258054	352833
1.45_129.05	129.054	1.45	4-Acetylbutyric acid	Lipids and lipid-like molecules	Fatty Acyls	Fatty acids and conjugates	Medium-chain fatty acids	adipates	2B	HILIC ESI-	[M-H]-	C6H10O3	MGTZCLMLSSAXLD-UHFFFAOYSA-N	CC(=O)CCCC(=O)O	18407	54.72231:1980 68.95638:1917 84.90135:1913	103935	1650040	46103	36849	376514	817064	122016	46002	734649	106928	405033	833883	567112	186132	71629	382446	59117	286614	589490	1014445	679962	691857	73279	56003	228973	124726	302226	64843	46748	44660	58187	67502	603765
6.72_90.09	90.0914	6.718	4-Amino-1-butanol	Organic nitrogen compounds	Organonitrogen compounds	Amines	Alkanolamines	amino alcohols	2A	HILIC ESI+	[M+H]+	C4H11NO	BLFRQYKZFKYQLO-UHFFFAOYSA-N	C(CCO)CN	25868	50.39357:1546 55.05456:203283 72.08088:16371 73.06022:3317 73.06487:102694 77.57114:1763 90.09129:12573	35974	188890	nd	23260	171733	21577	226389	39699	147908	123109	nd	115380	802863	nd	19720	95791	3933	7690	10823	44036	34219	18016	9781	107861	523288	186898	65276	10883	39815	nd	27594	52846	95872
7.43_138.05	138.055	7.434	4-Aminobenzoic acid	Benzenoids	Benzene and substituted derivatives	Benzoic acids and derivatives	Aminobenzoic acids and derivatives	phenolic natural products	2B	HILIC ESI+	[M+H]+	C7H7NO2	ALYNCZNDIQEVRV-UHFFFAOYSA-N	C1=CC(=CC=C1C(=O)O)N	7057990	56.79486:7567 63.01413:6608 67.28374:7371 92.04935:12136 92.40098:6544 94.06541:49166 104.40713:6837 110.0601:15332 122.30997:7200 138.05496:531269	6956436	7378974	742610	9958574	11119536	13758390	6644226	4538365	7546344	6491219	2034089	11013523	12886017	2747064	27777671	5603129	2797812	1785521	5765851	5101816	3409895	1590786	3813354	7483497	10665500	6131943	7147974	2257635	11260199	3547207	31280991	11941696	8985727
6.94_158.12	158.117	6.938	4-Aminomethylcyclohexanecarboxylic acid	Organic acids and derivatives	Carboxylic acids and derivatives	Amino acids, peptides, and analogues	Amino acids and derivatives	tranexamic acid	2B	HILIC ESI+	[M+H]+	C8H15NO2	GYDJEQRTZSCIOI-UHFFFAOYSA-N	C1CC(CCC1CN)C(=O)O	1549136		12726	51707	8066	18239	81812	56619	54547	345781	407513	63702	nd	91377	90957	2680	16238	99486	148613	24275	52764	118691	129463	73592	16799	47808	187836	218425	250820	90350	58892	176260	41391	75277	145136
1.32_110.06	110.06	1.323	4-Aminophenol	Benzenoids	Benzene and substituted derivatives	Aniline and substituted anilines	Aniline and substituted anilines	phenolic natural products	3	HILIC ESI+	[M+H]+	C6H7NO	PLIKAWJENQZMHA-UHFFFAOYSA-N	C1=CC(=CC=C1N)O	13283155	62.23771:1963 65.03874:10312 67.04166:4228 67.16332:2004 68.00357:1921 72.27215:1984 77.35535:1804 80.15398:1865 82.06513:4435 92.04948:3630 93.03378:3090 110.06017:212443	216184	35819	108517	244174	22800	247455	22054	32798	22255	34706	313438	50014	114275	208602	77821	43682	18864	20069	37665	58790	33059	52678	52201	68604	99964	89519	65182	90198	31108	31516	61981	42892	58483
7.67_146.09	146.092	7.67	4-Guanidinobutyric acid	Organic acids and derivatives	Carboxylic acids and derivatives	Amino acids, peptides, and analogues	Amino acids and derivatives	butyrates	2B	HILIC ESI+	[M+H]+	C5H11N3O2	TUHVEAJXIMEOSA-UHFFFAOYSA-N	C(CC(=O)O)CN=C(N)N	25200642	60.08094:201507 87.04416:610058 92.19642:36665 129.98813:40952 146.11713:360514	13201072	1247710	83867	224705	528921	40252604	406590	336439	212181	629299	1683304	752805	1842002	133412	293434	763357	346495	744183	947614	2045329	2195712	476741	1828403	2215719	2741805	2622104	8877173	3251539	2506024	1117984	728353	1017478	590691
1.42_125.02	125.023	1.415	4-Hydroxy-6-methyl-2-pyrone	Organoheterocyclic compounds	Pyrans	Pyranones and derivatives	Pyranones and derivatives	pyrans	2B	HILIC ESI-	[M-H]-	C6H6O3	NSYSSMYQPLSPOD-UHFFFAOYSA-N	CC1=CC(=CC(=O)O1)O	54675757	69.64792:1883 99.63228:1782 125.02328:22916	27137	335223	39804	28443	15696	158999	36150	68058	119671	11678	85008	128073	80064	124677	129270	48722	31077	199250	265741	42371	44770	80131	37548	28040	53958	160443	81722	45616	15883	27397	68109	104508	63528
1.63_137.02	137.023	1.634	4-Hydroxybenzoic acid	Benzenoids	Benzene and substituted derivatives	Benzoic acids and derivatives	Hydroxybenzoic acid derivatives	phenolic natural products	2B	HILIC ESI-	[M-H]-	C7H6O3	FJKROLUGYXJWQN-UHFFFAOYSA-N	C1=CC(=CC=C1C(=O)O)O	135	93.03338:32693 99.02128:1885 136.86139:17641 136.89061:56090 136.90126:2594 137.02335:37970	394616	1378652	71107	106608	1154783	1433876	533438	325054	374972	470628	435475	2172061	2150856	120693	166192	205095	275385	229635	439662	1603165	1643362	609782	213139	361986	1318934	337414	4543240	92253	1159784	647996	53265	393073	323356
85123	233	325027	4-hydroxybutyric acid	Lipids and lipid-like molecules	Fatty Acyls	Fatty acids and conjugates	Hydroxy fatty acids	hydroxybutyrates	1	GCMS		C4H8O3	SJZRECIVHVDYJC-UHFFFAOYSA-N	C(CC(=O)O)CO	10413	85:1473.0 86:1030.0 88:1141.0 90:78.0 97:88.0 99:1509.0 100:534.0 101:1470.0 102:152.0 103:1274.0 104:135.0 105:287.0 109:555.0 110:127.0 111:131.0 113:83.0 115:915.0 116:653.0 117:10011.0 118:922.0 119:717.0 129:821.0 130:174.0 131:930.0 132:466.0 133:1873.0 134:148.0 143:2878.0 144:298.0 147:42121.0 148:6583.0 149:3200.0 150:406.0 151:85.0 157:102.0 187:41.0 192:99.0 204:836.0 205:197.0 222:17.…	391	551	760	600	3517	253	14108	788	3427	1761	238	780	2382	1105	202	2159	1643	2310	850	1719	1864	1750	279	2096	2220	1427	1929	817	906	990	92	580	1611
5.85_194.05	194.045	5.846	4-Hydroxyhippuric acid	Benzenoids	Benzene and substituted derivatives	Benzoic acids and derivatives	Benzamides	phenolic natural products	1	HILIC ESI-	[M-H]-	C9H9NO4	ZMHLUFWWWPBTIU-UHFFFAOYSA-N	C1=CC(=CC=C1C(=O)NCC(=O)O)O	151012	74.02341:21498 74.94664:2131 93.03326:84935 100.00269:129322 100.01012:4176 150.0551:32831 194.04541:19661	47906	41374	27504	32907	1438	200116	7452	70479	39718	10922	43200	41012	7888	37870	156175	39065	34196	79803	34076	29739	53788	38997	83003	12940	37030	142275	20421	20307	206981	67533	13768	96139	54538
2.42_150.05	150.055	2.415	4-Hydroxymandelonitrile	Benzenoids	Phenols	1-hydroxy-2-unsubstituted benzenoids	1-hydroxy-2-unsubstituted benzenoids	phenolic natural products	2B	HILIC ESI+	[M+H]+	C8H7NO2	HOOOPXDSCKBLFG-UHFFFAOYSA-N	C1=CC(=CC=C1C(C#N)O)O	166768	53.2935:2036 61.80283:1985 71.08568:27225 80.04945:174840 88.33113:2200 94.06522:17671 107.07279:10127 108.04459:26252 114.97814:2135 121.08858:13754 122.06001:186237 126.05434:8247 140.07018:4460 150.05489:672886 150.09218:26839 150.12759:1193814	nd	45128	nd	nd	37118	9443	42326	59828	18552	12999	nd	118042	43936	11432	7396	6727	51028	28679	48759	89227	45061	22781	10533	21312	109878	150493	65634	6244	16692	197159	13070	52240	19277
1.43_151.04	151.039	1.426	4-Hydroxyphenylacetic acid	Benzenoids	Phenols	1-hydroxy-2-unsubstituted benzenoids	1-hydroxy-2-unsubstituted benzenoids	phenylacetates	2B	HILIC ESI-	[M-H]-	C8H8O3	XQXPVVBIMDBYFF-UHFFFAOYSA-N	C1=CC(=CC=C1CC(=O)O)O	127		60925	179123	28117	24110	206742	147208	119806	220035	302873	422270	76766	479832	223132	32663	187566	192342	115286	123549	516263	1402066	1633189	1002320	108210	258208	779353	200954	1805188	24518	88917	325266	35767	143543	236998
4.34_181.05	181.05	4.337	4-Hydroxyphenyllactic acid	Phenylpropanoids and polyketides	Phenylpropanoic acids		Phenylpropanoic acids	phenylpropionates	2A	HILIC ESI-	[M-H]-	C9H10O4	JVGVDSSUAVXRDY-UHFFFAOYSA-N	C1=CC(=CC=C1CC(C(=O)O)O)O	9378	52.51677:1980 52.99747:2092 72.99175:86961 93.03297:2485 97.19511:2124 107.04896:4112 108.04433:4058 119.04905:126745 121.02875:2643 134.03748:3675 135.04402:256400 135.45125:2235 138.05511:29435 157.47011:2079 163.03912:414184 164.04283:2740 170.04047:2626 181.04987:376548	102146	135000	25892	31615	49005	889277	28969	232611	84185	6794	255839	97979	29440	40289	38414	159003	19809	72651	134456	224727	61087	239188	154794	31467	147857	152824	70474	2024	31677	44387	13826	134708	33901
1.05_179.03	179.034	1.055	4-Hydroxyphenylpyruvic acid	Benzenoids	Benzene and substituted derivatives	Phenylpyruvic acid derivatives	Phenylpyruvic acid derivatives	nucleoside metabolite	1	HILIC ESI-	[M-H]-	C9H8O4	KKADPXVIOXHVKN-UHFFFAOYSA-N	C1=CC(=CC=C1CC(=O)C(=O)O)O	979	52.06295:1593 54.13511:1806 61.76381:2163 74.0249:2042 92.02544:2151 108.02054:25588 136.0157:12208 151.03937:7818 178.90335:2583 179.03406:93694	26617	37528	23162	23063	16372	63128	16298	23915	24212	9340	35884	34206	17085	26695	25580	15311	31408	21422	35077	26287	24153	51169	27193	19382	41133	39593	32534	65727	26727	16585	21647	48277	18286
3.67_173.04	173.045	3.666	4-Ketopimelic acid	Organic acids and derivatives	Keto acids and derivatives	Medium-chain keto acids and derivatives	Medium-chain keto acids and derivatives	dicarboxylic acids	3	HILIC ESI-	[M-H]-	C7H10O5	UDDSEESQRGPVIL-UHFFFAOYSA-N	C(CC(=O)O)C(=O)CCC(=O)O	95084	51.66121:1712 57.03329:9336 59.01263:14445 60.03656:1904 67.09695:1869 71.01257:2681 80.74571:1846 83.04899:7549 84.79584:1894 85.05891:3830 85.06461:103802 85.96382:1826 93.03336:4301 99.9248:3319 111.04391:120296 111.08025:8231 129.05461:154019 136.86166:2237 137.02324:40318 155.03403:51397 173.04491:120181 173.05945:8234 173.08084:10219	63705	205585	47176	30501	284564	221572	119860	102741	124611	108845	79051	264628	148253	86445	181406	170208	104225	95429	158735	514873	528922	273174	105794	103664	278115	205003	846690	258391	204682	206731	84532	137593	95585
2.55_129.05	129.054	2.552	4-Methyl-2-oxovaleric Acid	Organic acids and derivatives	Keto acids and derivatives	Short-chain keto acids and derivatives	Short-chain keto acids and derivatives	keto acids	2B	HILIC ESI-	[M-H]-	C6H10O3	BKAJNAXTPSGJCU-UHFFFAOYSA-N	CC(C)CC(=O)C(=O)O	70	51.81089:1940 72.13154:1867 89.17715:1895 94.15356:1872 95.00579:2158 96.54136:1687 124.18596:2446	2304594	1965345	228276	204592	673297	9365199	313624	1054729	1400493	216022	3083723	914854	930392	945565	1168978	521643	763070	499389	1332810	1782700	1458793	730593	4707093	619249	3003131	2407787	7498028	176326	3272945	1103421	75313	459827	437734
1.27_144.05	144.048	1.272	4-Methyl-5-thiazoleethanol	Organoheterocyclic compounds	Azoles	Thiazoles	4,5-disubstituted thiazoles	organosulfate	1	HILIC ESI+	[M+H]+	C6H9NOS	BKAWJIRCKVUVED-UHFFFAOYSA-N	CC1=C(SC=N1)CCO	1136	59.80291:1638 63.74769:1805 68.9746:1955 69.37393:1771 113.02946:3021 115.01213:1831 126.03719:2386 144.04753:19806 144.0807:7210	4367	91662	nd	nd	40187	27862	33553	144609	233132	61354	nd	52943	34176	55931	6627	34910	60792	48232	36240	52577	106398	54298	43144	38473	186851	30851	189067	nd	9978	24901	89145	36316	51248
1.28_123.04	123.044	1.284	4-Methylcatechol	Benzenoids	Phenols	Benzenediols	Catechols	phenolic natural products	2B	HILIC ESI-	[M-H]-	C7H8O2	ZBCATMYQYDCTIZ-UHFFFAOYSA-N	CC1=CC(=C(C=C1)O)O	9958	66.49891:1704 68.64957:1855 82.75338:1963 83.31284:1827 84.38519:1755 96.86132:2154 98.77276:1786 107.16944:1766 122.03645:7393 123.04399:68692	962	1094012	707	nd	2051243	11571	335205	220474	211026	3724	1678	448947	802670	nd	2196	28210	13349	4463	174653	82592	3570	211506	57361	211298	277280	171591	3747	1950	104343	23680	52744	134028	95200
1.05_255.00	254.997	1.049	4-Methylumbelliferyl sulfate	Phenylpropanoids and polyketides	Coumarins and derivatives		Coumarins and derivatives	phenolic natural products	2A	HILIC ESI-	[M-H]-	C10H8O6S	FUYLLJCBCKRIAL-UHFFFAOYSA-N	CC1=CC(=O)OC2=C1C=CC(=C2)OS(=O)(=O)O	84843	51.13549:2054 63.29451:2209 75.27377:2406 79.95589:2565 80.96368:3123 89.72988:2391 97.89133:2518 113.24693:2725 131.04886:10772 148.92384:2177 173.39653:2197 175.03915:967614 187.00682:30405 254.99693:369534 255.0312:24285 255.06485:26476 255.23218:3269	37409	6177	12220	32494	nd	67528	nd	nd	nd	2129	20244	nd	nd	33415	125268	42134	132312	54405	3693	1064	740	nd	171501	1538	2722	11796	5858	3958	25131	36445	2473	778	nd
4.72_208.06	208.064	4.723	4-Morpholinopropanesulfonic acid	Organoheterocyclic compounds	Oxazinanes	Morpholines	Morpholines	organosulfate	2A	HILIC ESI-	[M-H]-	C7H15NO4S	DVLFYONBTKHTER-UHFFFAOYSA-N	C1COCCN1CCCS(=O)(=O)O	2723950	79.956:445858 80.96381:190607 93.973:7397 94.97928:8365 100.07551:42432 106.9796:364235 110.29127:6456 124.00619:171293 142.08655:61597 144.10178:90018 166.0605:59783 207.24026:8478 208.06432:7418393	9695	51941	2555	96170	68835	185014	78649	528805	894361	113816	nd	491443	179542	129087	101465	492380	19725	99856	647050	2337910	15193	35424	375001	446350	2020623	241083	26206	132178	98563	2517963	13475	73364	568339
2.84_182.05	182.045	2.837	4-Pyridoxic acid	Organoheterocyclic compounds	Pyridines and derivatives	Pyridinecarboxylic acids and derivatives	Pyridinecarboxylic acids	nucleoside metabolite	1	HILIC ESI-	[M-H]-	C8H9NO4	HXACOUQIXZGNBF-UHFFFAOYSA-N	CC1=NC=C(C(=C1O)C(=O)O)CO	6723	55.10346:2085 63.65017:2204 94.02844:12121 108.04423:94719 111.04395:7961 120.04427:10484 138.05486:510851 139.05829:4536 151.91862:2232 182.045:209494	83368	453799	25819	42337	161012	761566	280428	164550	168476	68017	62653	688116	299204	57564	204415	116976	81176	79387	785247	3230883	2754319	940903	257399	223858	1159608	348013	1829957	5512	265230	258497	103096	211118	199534
1.31_269.05	269.046	1.306	4,5,7-Trihydroxyisoflavone	Phenylpropanoids and polyketides	Isoflavonoids	Isoflav-2-enes	Isoflavones	phenolic natural products	2B	HILIC ESI-	[M-H]-	C15H10O5	TZBJGXHYKVUXJN-UHFFFAOYSA-N	C1=CC(=CC=C1C2=COC3=CC(=CC(=C3C2=O)O)O)O	5280961	59.01254:3236 69.60051:2233 75.9795:2098 81.50584:2407 82.32356:2386 107.01238:4885 117.03329:30329 118.87611:2526 149.02322:47801 150.74431:2821 151.00267:62322 159.04353:5223 181.06522:4677 183.04442:3011 197.06076:3620 201.05539:12825 203.77727:3172 225.05586:33543 227.03505:9698 268.03833:3318 269.04565:1638292 269.21222:12270	146473	72825	173128	28981	8827	337711	5205	nd	18062	1094	7592	23492	20114	54314	43588	17060	169368	118239	3272	20417	6692	33052	40701	9463	1549	39836	nd	nd	9317	nd	nd	3388	nd
10.08_325.16	325.161	10.084	5-(Galactosylhydroxy)-L-lysine	Lipids and lipid-like molecules	Fatty Acyls	Fatty acyl glycosides	Fatty acyl glycosides of mono- and disaccharides	amino acids	2A	HILIC ESI+	[M+H]+	C12H24N2O8	OWGKYELXGFKIHH-KVUIFDSDSA-N	C(CC(CN)OC1[C@@H]([C@H]([C@H]([C@H](O1)CO)O)O)O)[C@@H](C(=O)O)N	66995551	55.0547:3572 56.04977:21576 61.02854:19100 68.04941:2882 73.0284:5506 74.02369:11554 76.13621:3008 81.03328:10051 82.06511:104130 84.0808:22657 85.02843:42701 91.03912:27492 96.04411:12329 97.0284:13220 98.05948:3262 99.04379:3908 99.09166:11333 100.07567:103143 111.04368:4144 114.05487:27859 115.03932:3037 126.05506:3992 127.03887:11319 127.08653:26448 128.07054:466689 140.07042:13963 141.06552:…	nd	2660	nd	nd	1844	20724	nd	4620	nd	nd	nd	nd	nd	32335	15926	nd	2052	11266	nd	nd	nd	nd	1904	nd	nd	nd	nd	nd	nd	nd	nd	4503	2365
5.56_181.07	181.072	5.556	5-Acetylamino-6-amino-3-methyluracil	Organic nitrogen compounds	Organonitrogen compounds	N-arylamides	N-acetylarylamines	nucleoside metabolite	2A	HILIC ESI+	[M+H-H2O]+	C7H10N4O3	POQOTWQIYYNXAT-UHFFFAOYSA-N	CC(=O)NC1=C(NC(=O)N(C1=O)C)N	88299	56.04973:2606 93.07016:3117 95.04994:2763 96.05554:10964 98.03484:10878 111.05312:2286 115.28153:2443 121.06501:8905 124.0506:236717 137.05983:2919 138.06624:143629 139.06073:3667 142.061:116186 149.05992:2430 150.02917:2921 168.04016:31213 176.07138:2165 181.0719:2277104	31921	540591	12252	nd	243186	34596	170559	319828	285990	397041	188177	597066	336568	18647	106741	61234	55843	56186	394511	1185530	1160507	715368	319996	324057	764213	405285	1408290	237993	537463	524651	134910	328830	379104
4.33_125.05	125.046	4.325	5-Aminoimidazole-4-carboxamide	Organoheterocyclic compounds	Azoles	Imidazoles	Substituted imidazoles	imidazoles	2B	HILIC ESI-	[M-H]-	C4H6N4O	DVNYTAVYBRSTGK-UHFFFAOYSA-N	C1=NC(=C(N1)C(=O)N)N	9679	56.65467:1711 65.86334:1704 113.67075:1881 125.04612:11080	nd	1250	nd	469	14149	nd	1074	14692	16828	688	nd	2771	nd	nd	1249	6337	6212	9257	8923	9102	32915	37986	1461	12776	55684	8887	14504	1523	nd	nd	17218	7778	6006
1676	174	540425	5-aminovaleric acid	Organic acids and derivatives	Carboxylic acids and derivatives	Amino acids, peptides, and analogues	Amino acids and derivatives	amino acids	1	GCMS		C5H11NO2	JJMDCOVWQOJGCB-UHFFFAOYSA-N	C(CCN)CC(=O)O	138	85:369.0 86:10350.0 87:1290.0 88:826.0 89:171.0 90:349.0 91:794.0 92:175.0 93:16.0 94:755.0 98:386.0 99:226.0 100:8033.0 101:1381.0 102:1524.0 103:1205.0 104:425.0 105:143.0 106:393.0 107:239.0 108:12.0 111:7.0 112:401.0 113:1004.0 114:819.0 115:408.0 116:220.0 117:634.0 118:164.0 119:364.0 120:371.0 121:525.0 122:101.0 124:97.0 125:53.0 126:1504.0 127:324.0 128:185.0 129:1067.0 130:2254.0 131:17…	463	259833	36484	22731	90647	36004	173939	307789	323551	102676	3116	266062	1389666	94043	27700	157241	586708	477599	65654	118592	992120	610745	45	1516331	294074	5176	91601	161081	2512976	555714	8136	136380	49177
1.87_190.05	190.05	1.867	5-Hydroxy-3-indoleacetic acid	Organoheterocyclic compounds	Indoles and derivatives	Indolyl carboxylic acids and derivatives	Indole-3-acetic acid derivatives	indoles	2B	HILIC ESI-	[M-H]-	C10H9NO3	DUUGKQCEGZLZNO-UHFFFAOYSA-N	C1=CC2=C(C=C1O)C(=CN2)CC(=O)O	1826	51.97604:1884 56.52432:1867 56.6551:1755 63.30566:2038 63.82403:1806 66.03352:5000 72.31623:2136 87.00749:4139 94.02821:2803 95.04904:3290 100.6518:2284 109.01573:235223 110.02385:19537 111.00759:12875 146.06017:2986 182.02644:2123 190.05034:252720	5106	59372	627	1402	19548	12878	33882	9524	10104	1432	nd	51869	17460	755	18729	20780	35849	1618	30584	83356	80782	41357	20115	22230	63339	48345	369783	14395	61144	39023	1889	19409	10203
1.35_181.01	181.013	1.346	5-Hydroxyisophthalic acid	Benzenoids	Benzene and substituted derivatives	Benzoic acids and derivatives	Phthalic acid and derivatives	phenolic natural products	3	HILIC ESI-	[M-H]-	C8H6O5	QNVNLUSHGRBCLO-UHFFFAOYSA-N	C1=C(C=C(C=C1C(=O)O)O)C(=O)O	69257	57.63997:1897 66.22688:1867 93.0333:86587 93.6357:1959 112.98473:2311 137.02324:114639 145.62547:1978 181.01323:31814	50794	169591	10788	17327	44646	294255	59034	47093	38801	66714	16610	205440	105179	41644	49474	44016	40761	26656	101665	521721	664081	326986	62345	45921	297316	170886	1588753	19349	49035	115265	15191	77995	46427
7.46_219.08	219.077	7.465	5-Hydroxytryptophan	Organoheterocyclic compounds	Indoles and derivatives	Tryptamines and derivatives	Serotonins	amino acids, aromatic	2B	HILIC ESI-	[M-H]-	C11H12N2O3	LDCYZAJDBXYCGN-UHFFFAOYSA-N	C1=CC2=C(C=C1O)C(=CN2)CC(C(=O)O)N	144	61.98693:4610 66.22865:1897 113.78288:2020 127.6319:1881 146.0477:4150 154.94652:27232 157.07616:223216 172.95729:39379 175.08694:8811 201.06631:11315 219.07678:48711	49664	48046	11891	48619	300	58202	1305	38377	87782	nd	82281	25496	26304	41439	34073	38172	35488	59389	19518	43206	51359	48169	190396	nd	67137	55192	23126	125349	45735	505066	nd	45899	58236
4.33_129.07	129.066	4.332	5-Methyl-5,6-Dihydrouracil	Organoheterocyclic compounds	Diazines	Pyrimidines and pyrimidine derivatives	Hydropyrimidines	nucleoside metabolite	2A	HILIC ESI+	[M+H]+	C5H8N2O2	NBAKTGXDIBVZOO-UHFFFAOYSA-N	CC1CNC(=O)NC1=O	93556	56.01323:3146 58.0653:8978 67.03767:1940 69.03353:11869 70.83208:1754 73.03967:2286 74.65202:1740 84.04452:16572 86.06016:17749 112.03922:2548 129.06525:2710	121721	470807	8292	3937	86970	82806	100647	1229486	510709	557109	10147	213175	574380	4489	202152	593959	2335693	638415	325581	727791	2256188	1035817	86325	816262	558206	109862	1891224	265460	1259501	1802103	nd	40227	244789
6.55_258.11	258.108	6.551	5-Methylcytidine	Nucleosides, nucleotides, and analogues	Pyrimidine nucleosides		Pyrimidine nucleosides	nucleoside metabolite	2B	HILIC ESI+	[M+H]+	C10H15N3O5	ZAYHVCMSTBRABG-JXOAFFINSA-N	CC1=CN(C(=O)N=C1N)[C@H]2[C@@H]([C@@H]([C@H](O2)CO)O)O	92918	113.07066:2478 114.06624:47397 151.43094:2233 180.07645:7839 189.44208:2225 201.28433:2771 240.09805:55106 240.13359:11061 258.10861:218454 258.1412:10916	nd	10206	nd	118820	nd	13623	1514	nd	nd	nd	7951	nd	12028	44944	nd	nd	nd	nd	5302	29537	4325	6280	10885	6672	15556	58842	12871	nd	3673	nd	16191	16814	17462
5.73_126.07	126.066	5.728	5-Methylcytosine	Organoheterocyclic compounds	Diazines	Pyrimidines and pyrimidine derivatives	Hydroxypyrimidines	nucleoside metabolite	2A	HILIC ESI+	[M+H]+	C5H7N3O	LRSASMSXMSNRBT-UHFFFAOYSA-N	CC1=C(NC(=O)N=C1)N	65040	56.04964:2514 64.7518:1867 76.92986:1906 83.06037:20146 88.07049:2144 108.05563:13053 109.03973:30042 111.15347:2000 126.06618:259432	631214	631283	250157	2280073	119643	467942	21428	158676	107285	93102	1640880	656834	1351363	4201962	170359	110486	218433	160047	344987	161747	84628	89615	584531	134621	144085	398953	131711	265031	90771	160467	144604	146661	113114
4.37_257.08	257.078	4.365	5-Methyluridine	Nucleosides, nucleotides, and analogues	Pyrimidine nucleosides		Pyrimidine nucleosides	nucleoside metabolite	1	HILIC ESI-	[M-H]-	C10H14N2O6	DWRXFEITVBNRMK-JXOAFFINSA-N	CC1=CN(C(=O)NC1=O)[C@H]2[C@@H]([C@@H]([C@H](O2)CO)O)O	445408	53.19907:2165 65.66941:2380 66.95411:1946 75.52533:2208 79.02387:2022 80.04916:2920 85.96125:2202 95.28232:1901 96.04423:3513 124.03928:47434 125.03433:42416 167.04527:48278 197.08116:2414 199.18813:4779 209.35118:2138 210.94855:3450 214.07097:10563 220.84462:2475 235.25508:2102 257.07803:84810 257.10446:4998 257.12891:2605	47984	382832	3807	24563	7666	85098	47455	20885	10200	605	108423	272369	113264	34096	19132	13311	nd	nd	236441	53318	16734	8190	216680	172941	128311	265815	59266	5090	93511	23561	1814	300466	39075
2.49_298.10	298.097	2.493	5'-Methylthioadenosine	Nucleosides, nucleotides, and analogues	5'-deoxyribonucleosides	5'-deoxy-5'-thionucleosides	5'-deoxy-5'-thionucleosides	nucleoside metabolite	1	HILIC ESI+	[M+H]+	C11H15N5O3S	WUUGFSXJNOTRMR-IOSLPCCCSA-N	CSC[C@@H]1[C@H]([C@H]([C@@H](O1)N2C=NC3=C2N=CN=C3N)O)O	439176	61.01084:26293 66.36467:1957 75.02612:12447 97.02844:15276 98.93249:2055 101.62106:2366 136.06174:365042 145.03217:15295 163.04169:12231 234.82452:2231 264.4585:2300 298.09705:45018	85018	nd	108648	248139	nd	2666732	10885	nd	nd	nd	352574	35676	3931	158366	119734	512089	331139	269302	12126	nd	nd	nd	26848	133611	nd	403257	nd	28854	227442	nd	310133	95219	100657
6.79_238.11	238.093	6.786	6-Biopterin	Organoheterocyclic compounds	Pteridines and derivatives	Pterins and derivatives	Biopterins and derivatives	mixed function oxygenases	2A	HILIC ESI+	[M+H]+	C9H11N5O3	LHQIJBMDNUYRAM-DZSWIPIPSA-N	CC(C(C1=CN=C2C(=N1)C(=O)NC(=N2)N)O)O	445040	52.79392:1967 66.53605:2426 118.6336:2244 132.10091:2124 169.54323:2135 177.06367:17670 178.0721:79234 178.86795:2522 192.08765:25177 194.06702:32211 202.07193:12542 202.23485:2250 217.64558:1845 220.08279:191158 221.06676:3981 224.43019:2076 238.09293:145307	105397	4741	nd	nd	11772	312340	34544	3249	3873	58154	nd	7277	5227	6190	nd	3530	nd	nd	23561	37773	46031	13197	nd	3296	63397	52678	113441	3177	4263	3829	3258	108983	12171
33458	319	596111	6-deoxyglucitol	Organic oxygen compounds	Organooxygen compounds	Carbohydrates and carbohydrate conjugates	Monosaccharides	sugar alcohols	1	GCMS		C6H14O5	SKCKOFZKJLZSFA-JGWLITMVSA-N	C[C@H]([C@H]([C@@H]([C@H](CO)O)O)O)O	151266	85:700.0 86:543.0 87:861.0 88:477.0 89:2187.0 90:170.0 91:80.0 95:702.0 98:1.0 99:585.0 100:206.0 101:3261.0 102:617.0 103:11118.0 104:1086.0 105:590.0 107:33.0 110:22.0 111:180.0 112:30.0 113:432.0 114:101.0 115:1563.0 116:1327.0 117:44565.0 118:4828.0 119:2295.0 120:120.0 121:2.0 123:33.0 125:17.0 127:236.0 128:1.0 129:11360.0 130:1455.0 131:5741.0 132:609.0 133:5630.0 134:701.0 135:477.0 140:2…	247	2208	405	596	427	1562	821	153	1181	430	235	339	1425	608	411	430	196	953	935	809	1862	2656	108	385	365	130	168	129	211	217	83	104	1576
85102	117	573663	6-deoxyglucose	Organic oxygen compounds	Organooxygen compounds	Carbohydrates and carbohydrate conjugates	Monosaccharides	nucleoside metabolite	1	GCMS		C6H12O5	PNNNRSAQSRJVSB-JGWLITMVSA-N	C[C@H]([C@H]([C@@H]([C@H](C=O)O)O)O)O	441480	85:1382.0 86:894.0 87:839.0 88:367.0 89:5317.0 90:407.0 91:305.0 95:82.0 96:126.0 97:153.0 98:192.0 99:868.0 100:2605.0 101:2321.0 102:1181.0 103:5551.0 104:561.0 105:2504.0 106:242.0 107:146.0 108:149.0 109:70.0 110:120.0 111:250.0 112:338.0 113:533.0 114:1548.0 115:2124.0 116:1054.0 117:90320.0 118:9236.0 119:3823.0 120:191.0 121:50.0 122:58.0 124:133.0 125:98.0 126:205.0 127:703.0 128:771.0 12…	840441	399474	257441	62442	311709	184752	225354	103791	89377	19077	27733	2503100	97541	433012	653367	44997	9614	34606	917224	151050	42656	35189	761713	53143	381250	2157426	35907	962853	43250	146195	13156	2853638	174921
1.42_131.07	131.07	1.421	6-Hydroxycaproic acid	Organic acids and derivatives	Hydroxy acids and derivatives	Medium-chain hydroxy acids and derivatives	Medium-chain hydroxy acids and derivatives	adipates	2B	HILIC ESI-	[M-H]-	C6H12O3	IWHLYPDWHHPVAA-UHFFFAOYSA-N	C(CCC(=O)O)CCO	14490	58.16878:1999 59.0285:2040 60.60143:2069 74.15356:1919 116.76517:1979	142141	690962	65646	94529	669385	377768	310400	264553	370759	285904	211392	715580	826839	122945	282111	172790	144042	117797	314988	681219	684180	340017	200010	290518	721054	300671	1452316	51298	197472	226553	284732	277467	225869
1.08_240.98	240.981	1.084	7-Hydroxycoumarin sulfate	Phenylpropanoids and polyketides	Coumarins and derivatives		Coumarins and derivatives	phenolic natural products	2A	HILIC ESI-	[M-H]-	C9H6O6S	LJOOSFYJELZGMR-UHFFFAOYSA-N	C1=CC(=CC2=C1C=CC(=O)O2)OS(=O)(=O)O	129659	56.46912:2148 117.03321:13283 133.02779:3155 160.46407:2340 161.02351:2043399 201.9371:4438 202.93387:2260 204.68623:2326 223.20155:2260 227.37701:2451 240.98111:665760	65935	nd	26999	89330	nd	556991	nd	nd	nd	nd	63508	nd	nd	86531	18516	nd	nd	nd	nd	nd	nd	nd	23117	nd	nd	nd	nd	nd	nd	nd	42588	nd	nd
6.08_188.13	188.128	6.082	7-Keto-8-aminopelargonic acid	Lipids and lipid-like molecules	Fatty Acyls	Fatty acids and conjugates	Medium-chain fatty acids	amino acids	2A	HILIC ESI+	[M+H]+	C9H17NO3	GUAHPAJOXVYFON-ZETCQYMHSA-N	C[C@@H](C(=O)CCCCCC(=O)O)N	36688192	54.30946:2070 55.05457:2925 56.91035:2131 57.03387:13421 58.06527:2873 60.0447:12906 66.97876:2159 67.05429:41237 70.06541:13271 71.04912:3342 72.04434:10690 79.05433:8026 81.06999:14976 83.08546:4415 84.04446:22843 93.0699:25302 95.04922:4762 96.052:2212 96.08055:1993 97.06488:58128 97.10147:4544 101.05968:2716 107.08556:51994 108.08111:4277 109.1012:435865 110.0965:18791 111.04424:3320 111.0802…	25871	59753	8092	5239	37229	43453	68488	123801	196027	16662	nd	128686	161458	62129	75129	133122	7741	25392	183195	162915	128025	245781	6440	116807	220338	472980	97070	67884	172736	74150	10806	195102	304068
6.18_177.05	177.054	6.183	7-Methoxycoumarin	Phenylpropanoids and polyketides	Coumarins and derivatives		Coumarins and derivatives	phenolic natural products	2A	HILIC ESI+	[M+H]+	C10H8O3	LIIALPBMIOVAHH-UHFFFAOYSA-N	COC1=CC2=C(C=C1)C=CC(=O)O2	10748	53.56626:2077 55.01826:3028 61.29829:2134 66.67915:2306 78.04742:2456 79.05432:33832 83.01333:2841 85.02853:2861 90.04671:4321 91.05457:12256 93.07015:3849 95.0495:4190 103.05433:37474 105.07022:29658 117.03347:3525 118.04134:74934 121.06487:496662 129.04536:2839 133.06479:655204 134.03583:2866 135.04385:3991 141.76237:2607 145.0282:8855 149.05983:115524 158.82083:2742 162.03105:13758 177.0546:17…	12120	43511	17230	15415	6944	10024	1915	17665	4141	8240	44773	48194	32689	26431	4305	8457	29329	22987	20180	21751	11167	12039	8926	4579	4718	84063	24786	774	10272	12786	2890	9884	3086
7.45_298.11	298.115	7.445	7-Methylguanosine	Nucleosides, nucleotides, and analogues	Purine nucleosides		Purine nucleosides	nucleoside metabolite	2B	HILIC ESI+	[M+H]+	C11H15N5O5	OGHAROSJZRTIOK-KQYNXXCUSA-O	CN1C=[N+](C2=C1C(=O)N=C(N2)N)[C@H]3[C@@H]([C@@H]([C@H](O3)CO)O)O	445404	147.22508:2040 153.50755:2112 161.10506:2198 166.0723:149368 277.49365:2862	nd	nd	nd	79195	20040	nd	12081	nd	nd	2446	nd	72798	4359	56888	nd	nd	nd	nd	nd	nd	2658	nd	nd	116617	nd	34543	nd	nd	nd	nd	45436	21540	83453
4.96_268.10	268.104	4.957	8-Oxo-2-deoxyadenosine	Nucleosides, nucleotides, and analogues	Purine nucleosides	Purine 2'-deoxyribonucleosides	Purine 2'-deoxyribonucleosides	nucleoside metabolite	2B	HILIC ESI+	[M+H]+	C10H13N5O4	NDWAUKFSFFRGLF-YRZWDFBDSA-N	C1[C@@H]([C@H](OC1N2C3=C(C(=NC=N3)N)NC2=O)CO)O	124925	55.04293:1864 73.02867:3083 114.40974:2066 136.06169:289136 265.22568:1963 268.10342:61583 268.15768:2393	10369	713002	nd	nd	11578	74264	63333	60046	65114	nd	nd	77020	158100	234085	53447	102811	51945	5578	84842	39128	38069	74130	350404	236107	539151	615348	145930	138063	96946	78408	1720162	315222	358395
1.45_295.23	295.227	1.45	9-Oxo-10E,12Z-octadecadienoic acid	Lipids and lipid-like molecules	Fatty Acyls	Lineolic acids and derivatives	Lineolic acids and derivatives	unsaturated_FA	3	HILIC ESI+	[M+H]+	C18H30O3	LUZSWWYKKLTDHU-ZJHFMPGASA-N	CCCCC/C=C\C=C\C(=O)CCCCCCCC(=O)O	9839084	55.01812:19478 55.05454:42141 55.4812:2287 57.03347:4264 57.06998:14555 67.05435:99934 69.03345:8562 69.07002:51293 70.41101:2778 70.42006:2246 71.049:5068 71.08112:3715 71.08556:102067 73.40678:2391 79.05425:42396 81.03328:11904 81.06992:112764 83.04918:18952 83.08553:67536 85.06448:15931 85.10094:15283 91.05418:28907 93.06996:84276 95.04919:26347 95.07928:3577 95.08553:87373 97.06485:31875 97.1…	166070	277807	22155	40620	67252	238812	120496	274299	159130	213934	137934	225656	206684	58498	39953	74157	158893	151426	261740	1119327	1253450	840922	669428	448415	1005027	261713	3049511	567654	649227	703121	41458	128601	123392
1.17_313.24	313.238	1.166	9,10-Dihydroxy-12Z-octadecenoic acid	Lipids and lipid-like molecules	Fatty Acyls	Fatty acids and conjugates	Long-chain fatty acids	oleic acids	2A	HILIC ESI-	[M-H]-	C18H34O4	XEBKSQSGNGRGDW-GJWDQICYSA-N	CCCCC\C=C/C[C@@H](O)[C@H](O)CCCCCCCC(O)=O	25320862	54.17293:2067 59.51685:2201 78.36424:2023 86.48355:2263 99.08053:4757 99.18207:2140 129.09096:26355 135.41922:2084 171.10257:7356 183.1019:2265 183.13838:45307 201.11256:94271 203.64087:3155 277.21841:9789 295.2272:28897 313.16931:12760 313.23849:301991	339811	123393	11598	30309	17175	367194	39427	131733	71832	345477	35593	34701	65072	33776	15254	31033	145281	148463	51988	695434	1061131	453155	593901	149903	659574	117708	2395601	243584	1495932	763678	11386	26132	36063
1.01_297.24	297.242	1.015	9(10)-Epoxy-12Z-octadecenoic acid	Lipids and lipid-like molecules	Fatty Acyls	Fatty acids and conjugates	Medium-chain fatty acids	unsaturated fatty acids	3	HILIC ESI+	[M+H]+	C18H32O3	FBUKMFOXMZRGRB-XKJZPFPASA-N	CCCCC/C=C\C[C@@H]1[C@@H](O1)CCCCCCCC(=O)O	12097313	55.01806:33660 55.05453:42963 56.81625:2948 57.03367:19803 57.07022:29022 58.54295:2344 62.08546:3427 63.23521:3186 67.05434:166570 69.03336:11944 69.06999:104245 71.04906:22058 71.08557:38351 79.05427:40060 81.0699:283507 83.04899:20331 83.08554:67693 85.06461:17708 85.10112:6780 90.02257:2782 91.05395:13813 93.06984:59283 95.08553:327315 97.06492:33305 97.10131:55551 99.08057:46701 105.06963:15…	19912	10239	17168	16575	55173	66787	27102	14521	26551	17332	32060	12820	25166	76440	26172	38002	15529	5593	18694	12868	48970	54286	53608	351068	24913	8404	61644	36139	102388	39740	91105	9626	19229
0.51_285.21	285.207	0.506	AAHFA 16:0;O|AAHFA 7:0/9:0;O	Lipids and lipid-like molecules	Fatty Acyls	Fatty acids and conjugates	Medium-chain fatty acids	FAHFAs	2A	CSH ESI-	[M-H]-	C16H30O4	GHRFKZZRVWDVGK-UHFFFAOYSA-N	O=C(OC(C(=O)O)CCCCCCC)CCCCCC		97.0646:33506 99.08003:20270 109.06447:4028 111.08046:16642 121.70212:2512 127.07539:15194 129.09149:13979 137.05981:48952 143.07045:29407 155.07039:59928 155.10696:6224 155.85197:2663 173.08113:126153 198.63893:18966 223.20741:29905 249.1866:28406 267.19662:73703 285.04218:26615 285.20718:647805	71002	79344	nd	20733	207782	12340	184434	222804	243394	186483	101818	15013	138037	22865	63317	35371	192161	187146	80436	611416	350772	371592	221456	407830	1021935	338435	757242	205755	1030867	676120	16388	28501	112359
0.58_313.24	313.238	0.585	AAHFA 18:0;O|AAHFA 7:0/11:0;O	Lipids and lipid-like molecules	Fatty Acyls	Fatty acids and conjugates	Medium-chain fatty acids	FAHFAs	2A	CSH ESI-	[M-H]-	C18H34O4	VWGNZXRBVHLHFM-UHFFFAOYSA-N	O=C(OC(C(=O)O)CCCCCCCCC)CCCCCC		89.01236:2908 99.08032:60941 127.07514:12992 127.11115:3593 129.09096:185104 136.96242:3280 139.11256:3339 155.10577:3578 171.10167:5509 183.13826:332854 184.89868:3372 195.13789:34731 201.1125:87194 203.14178:7409 213.14844:3611 225.18532:4349 236.11296:3123 246.70793:3542 253.05151:3801 269.11642:4113 277.21658:49898 285.04269:3708 295.22791:137913 311.22229:25601 313.06952:16353 313.23853:1653…	6935555	3432395	435180	1655256	198604	2990912	1420492	6334904	4418222	3873955	365564	471498	794067	1447111	422471	610677	2607143	4397374	1973332	13792848	10900424	10486374	8528744	3597454	15728506	4142229	17779760	36259643	26736535	21091161	295014	1221475	879881
1.36_341.27	341.269	1.363	AAHFA 20:0;O|AAHFA 4:0/16:0;O	Lipids and lipid-like molecules	Fatty Acyls	Fatty acids and conjugates	Medium-chain fatty acids	FAHFAs	2A	CSH ESI-	[M-H]-	C20H38O4	SDNCWFANVYVEAN-UHFFFAOYSA-N	O=C(OC(C(=O)O)CCCCCCCCCCCCCC)CCC		73.97184:1978 87.04385:110666 91.43317:2434 94.92383:2564 115.63496:2142 176.98676:9030 203.22203:3302 203.24144:3512 225.2224:14208 227.24088:2099 249.94659:2159 253.21716:66282 271.22797:110637 271.26102:3929 323.26303:2574 341.27188:3725	7687	nd	nd	nd	nd	7813	nd	nd	nd	nd	nd	nd	nd	nd	nd	4653	nd	3290	nd	nd	3604	nd	nd	58173	nd	nd	nd	nd	nd	nd	nd	nd	nd
2.66_383.32	383.317	2.663	AAHFA 23:0;O|AAHFA 3:0/20:0;O	Lipids and lipid-like molecules	Fatty Acyls	Fatty acids and conjugates	Very long-chain fatty acids	FAHFAs	2A	CSH ESI-	[M-H]-	C23H44O4	IEQTXEPUCROZSO-UHFFFAOYSA-N	O=C(OC(C(=O)O)CCCCCCCCCCCCCCCCCC)CC		73.02811:884709 78.9173:33674 78.94324:5376 80.67638:5126 86.80001:5003 89.79903:5500 139.58163:6172 196.93451:6978 197.50876:39155 218.73685:5867 281.25058:8843 281.28488:159457 294.7998:5690 304.19519:7602 309.27982:1013979 327.29022:1285536 383.3161:109260	nd	nd	nd	nd	nd	nd	nd	nd	nd	nd	nd	nd	nd	nd	nd	nd	nd	nd	nd	nd	nd	nd	nd	nd	nd	nd	nd	nd	nd	nd	nd	nd	nd
2.98_397.33	397.332	2.984	AAHFA 24:0;O|AAHFA 4:0/20:0;O	Lipids and lipid-like molecules	Fatty Acyls	Fatty acids and conjugates	Very long-chain fatty acids	FAHFAs	2A	CSH ESI-	[M-H]-	C24H46O4	YBIFZTAOEUTQFS-UHFFFAOYSA-N	O=C(OC(C(=O)O)CCCCCCCCCCCCCCCCCC)CCC		83.17048:2663 86.68423:2897 87.04383:483106 93.27864:2233 254.90541:4227 281.28503:79495 304.16779:3181 309.27982:378282 327.29028:620038 397.33313:42491	11317	nd	nd	nd	nd	nd	nd	nd	nd	nd	nd	nd	nd	nd	nd	nd	nd	5817	nd	nd	5023	nd	nd	nd	nd	nd	nd	nd	nd	nd	7026	nd	nd
3.32_411.35	411.348	3.323	AAHFA 25:0;O|AAHFA 3:0/22:0;O	Lipids and lipid-like molecules	Fatty Acyls	Fatty acids and conjugates	Very long-chain fatty acids	FAHFAs	2A	CSH ESI-	[M-H]-	C25H48O4	LOWKAPOAYDKKLR-UHFFFAOYSA-N	O=C(OC(C(=O)O)CCCCCCCCCCCCCCCCCCCC)CC	88852878	73.02831:19396 106.98865:2368 188.7666:2529 193.02293:2399 197.63052:8648 197.65266:12236 221.53276:2797 246.98119:2378 309.31699:3056 337.31143:26441 355.32144:27815 369.33829:4744 391.23471:5159 393.23486:3828 411.24237:3072 411.34961:3910	447642	nd	68706	74712	nd	251198	nd	nd	9003	nd	8235	nd	nd	64381	292764	86577	1088589	418061	nd	nd	nd	nd	nd	9077	nd	nd	nd	nd	5553	nd	nd	nd	nd
3.20_411.35	411.348	3.201	AAHFA 25:0;O|AAHFA 5:0/20:0;O	Lipids and lipid-like molecules	Fatty Acyls	Fatty acids and conjugates	Very long-chain fatty acids	FAHFAs	2A	CSH ESI-	[M-H]-	C25H48O4	OYYNEMZLFHEQKH-UHFFFAOYSA-N	O=C(OC(C(=O)O)CCCCCCCCCCCCCCCCCC)CCCC		85.37975:3104 92.04933:5972 100.08252:2319 101.05954:497566 137.05856:2774 203.27034:3829 281.28513:80420 288.26962:2464 309.27988:326854 318.25189:20583 327.29037:662122 391.23419:11039 411.24048:5975 411.35446:36059	nd	nd	nd	nd	nd	nd	nd	nd	nd	nd	nd	nd	nd	nd	nd	nd	nd	nd	nd	nd	nd	nd	nd	nd	nd	nd	nd	nd	nd	nd	nd	nd	nd
3.46_425.36	425.363	3.463	AAHFA 26:0;O|AAHFA 4:0/22:0;O	Lipids and lipid-like molecules	Fatty Acyls	Fatty acids and conjugates	Very long-chain fatty acids	FAHFAs	2A	CSH ESI-	[M-H]-	C26H50O4	HVIZLFRUGVXGRN-UHFFFAOYSA-N	O=C(OC(C(=O)O)CCCCCCCCCCCCCCCCCCCC)CCC		71.58335:3167 73.0282:2946 87.04382:1493661 101.05936:11344 102.15795:3526 144.17953:2642 203.44507:6665 309.31628:312026 323.29514:4056 337.31116:1332560 341.30627:18062 355.32172:2002864 369.33542:3388 425.36353:156705	227373	nd	463573	352774	nd	116099	nd	nd	nd	nd	nd	nd	nd	7117	22408	324782	185581	149696	nd	nd	nd	nd	9939	nd	nd	nd	nd	nd	nd	nd	nd	nd	nd
3.76_439.38	439.379	3.761	AAHFA 27:0;O|AAHFA 3:0/24:0;O	Lipids and lipid-like molecules	Fatty Acyls	Fatty acids and conjugates	Very long-chain fatty acids	FAHFAs	2A	CSH ESI-	[M-H]-	C27H52O4	ZQYNGZRQRLLZBQ-UHFFFAOYSA-N	O=C(OC(C(=O)O)CCCCCCCCCCCCCCCCCCCCCC)CC		72.14035:2577 73.02815:98691 101.45055:2399 203.26826:3866 337.34714:26909 365.34247:134524 383.35278:141102 439.37799:16490	1023098	nd	33200	101723	nd	529009	nd	nd	nd	nd	nd	nd	nd	104512	196813	34416	834469	613006	nd	nd	nd	nd	nd	nd	nd	nd	nd	nd	nd	nd	nd	nd	nd
3.65_439.38	439.379	3.653	AAHFA 27:0;O|AAHFA 4:0/23:0;O	Lipids and lipid-like molecules	Fatty Acyls	Fatty acids and conjugates	Very long-chain fatty acids	FAHFAs	2A	CSH ESI-	[M-H]-	C27H52O4	HWHHMWZEXDGCHN-UHFFFAOYSA-N	O=C(OC(C(=O)O)CCCCCCCCCCCCCCCCCCCCC)CCC		87.04384:4012400 136.30208:20875 170.00952:21514 203.90276:27830 284.88367:23942 290.1716:22466 323.332:782580 351.32693:3464370 355.32123:25205 369.3374:5405798 439.38028:466874	6260	nd	nd	nd	nd	54745	nd	nd	nd	nd	nd	nd	nd	nd	196813	nd	7469	4545	nd	nd	nd	nd	nd	nd	nd	nd	nd	nd	nd	nd	nd	nd	nd
3.32_437.36	437.363	3.321	AAHFA 27:1;O|AAHFA 3:0/24:1;O	Lipids and lipid-like molecules	Fatty Acyls	Fatty acids and conjugates	Very long-chain fatty acids	FAHFAs	2A	CSH ESI-	[M-H]-	C27H50O4	QODXFZYCLQYYTM-UHFFFAOYSA-N	O=C(OC(C(=O)O)CCCCCCCCCCC=CCCCCCCCCCC)CC		71.65031:2183 73.02812:349801 101.62982:2213 110.18115:2592 184.6188:2942 247.95404:2573 301.72461:2509 335.28992:3690 335.332:75958 363.32675:458975 381.33716:525977 437.36267:49607	176149	nd	nd	5670	nd	103672	nd	nd	nd	nd	nd	nd	nd	nd	46820	nd	206223	112004	nd	nd	nd	nd	nd	nd	nd	nd	nd	nd	nd	nd	nd	nd	nd
3.95_453.39	453.395	3.953	AAHFA 28:0;O|AAHFA 4:0/24:0;O	Lipids and lipid-like molecules	Fatty Acyls	Fatty acids and conjugates	Very long-chain fatty acids	FAHFAs	2A	CSH ESI-	[M-H]-	C28H54O4	ZHWFBEKIJIKHFQ-UHFFFAOYSA-N	O=C(OC(C(=O)O)CCCCCCCCCCCCCCCCCCCCCC)CCC		83.04777:25386 87.04382:4514918 99.06628:25085 101.05895:30981 163.8699:21265 167.65523:21552 245.69011:21330 337.3472:1069909 338.87671:21681 365.34219:3946873 369.33356:20414 383.35291:6038427 453.39505:549425	768061	nd	27862	20782	nd	327061	nd	nd	nd	nd	nd	nd	nd	83698	128348	70700	438919	337329	nd	nd	nd	nd	nd	nd	nd	nd	nd	nd	nd	nd	nd	nd	nd
3.85_453.39	453.395	3.853	AAHFA 28:0;O|AAHFA 6:0/22:0;O	Lipids and lipid-like molecules	Fatty Acyls	Fatty acids and conjugates	Very long-chain fatty acids	FAHFAs	2A	CSH ESI-	[M-H]-	C28H54O4	OKJZHTXTWNPUSG-UHFFFAOYSA-N	O=C(OC(C(=O)O)CCCCCCCCCCCCCCCCCCCC)CCCCC		75.06343:2907 75.08649:2183 105.40459:2573 115.07522:298615 161.66043:2484 175.29984:2635 205.98756:2550 218.20921:2910 309.31625:52635 337.31122:191736 351.9501:2599 355.32169:373697 384.08932:2471 453.39581:26101	nd	nd	27862	20782	nd	327061	nd	nd	nd	nd	nd	nd	nd	nd	128348	nd	7154	337329	nd	nd	nd	nd	nd	nd	nd	nd	nd	nd	nd	nd	nd	nd	nd
3.49_451.38	451.379	3.491	AAHFA 28:1;O|AAHFA 4:0/24:1;O	Lipids and lipid-like molecules	Fatty Acyls	Fatty acids and conjugates	Very long-chain fatty acids	FAHFAs	2A	CSH ESI-	[M-H]-	C28H52O4	LTUUYWPVYNEWFR-UHFFFAOYSA-N	O=C(OC(C(=O)O)CCCCCCCCCCC=CCCCCCCCCCC)CCC		73.03103:2298 82.11791:2948 87.04387:103010 108.49948:2326 114.12093:2436 120.01015:2264 121.30213:2301 161.0089:2289 162.36125:2608 202.37943:9069 335.3317:26947 363.32718:92910 381.33743:144960 451.37582:11821	180999	nd	nd	4370	nd	78007	nd	nd	nd	nd	nd	nd	nd	11566	47809	nd	129133	98667	nd	nd	nd	nd	nd	nd	nd	nd	nd	nd	nd	nd	nd	nd	nd
4.29_467.41	467.41	4.286	AAHFA 29:0;O|AAHFA 3:0/26:0;O	Lipids and lipid-like molecules	Fatty Acyls	Fatty acids and conjugates	Very long-chain fatty acids	FAHFAs	2A	CSH ESI-	[M-H]-	C29H56O4	GWIWAPIZAKSWEN-UHFFFAOYSA-N	O=C(OC(C(=O)O)CCCCCCCCCCCCCCCCCCCCCCCC)CC		73.02814:452365 76.35425:3234 87.19359:2922 88.30393:2501 103.3729:3185 107.26653:2779 111.34756:2688 146.10071:3139 154.73137:2780 154.90112:2829 201.29372:11286 212.41988:2379 223.93323:2623 365.37888:97213 369.10165:3077 393.37399:616952 411.38446:678147 421.35492:2912 467.40988:96391	79823	nd	nd	nd	nd	23925	nd	nd	nd	nd	nd	nd	nd	nd	6409	nd	31018	32162	nd	nd	nd	nd	nd	nd	nd	nd	nd	nd	6960	nd	nd	nd	nd
4.16_467.41	467.41	4.162	AAHFA 29:0;O|AAHFA 4:0/25:0;O	Lipids and lipid-like molecules	Fatty Acyls	Fatty acids and conjugates	Very long-chain fatty acids	FAHFAs	2A	CSH ESI-	[M-H]-	C29H56O4	GEHZMIDZULDVJC-UHFFFAOYSA-N	O=C(OC(C(=O)O)CCCCCCCCCCCCCCCCCCCCCCC)CCC		77.57303:2613 85.06809:2196 87.04388:90025 87.04961:4988 101.05997:2420 183.06129:2832 201.22157:9757 259.42404:2705 351.36295:21914 379.35825:98714 397.36877:125254 467.41232:10722	152903	nd	nd	nd	nd	50946	nd	nd	nd	nd	nd	nd	nd	7503	7729	nd	100434	92071	nd	nd	nd	nd	nd	nd	nd	nd	nd	nd	nd	nd	nd	nd	nd
3.76_465.39	465.395	3.764	AAHFA 29:1;O|AAHFA 3:0/26:1;O	Lipids and lipid-like molecules	Fatty Acyls	Fatty acids and conjugates	Very long-chain fatty acids	FAHFAs	2A	CSH ESI-	[M-H]-	C29H54O4	CIBDRJHFNUMVAN-UHFFFAOYSA-N	O=C(OC(C(=O)O)CCCCCCCCCCCCC=CCCCCCCCCCC)CC		73.02814:355849 73.03264:11631 73.59309:2443 78.20732:2621 83.37205:2429 87.04378:37530 96.95804:11801 100.58105:2436 101.05983:29202 102.45341:2625 122.21735:3065 158.07588:2993 203.24413:4881 214.49223:2855 307.43683:2674 333.07297:4528 335.33331:5660 363.32355:15181 363.36737:64421 377.34113:29464 381.33826:40359 383.35031:4302 391.35815:536865 395.35324:59871 397.36835:3245 405.30432:4945 409…	8157	nd	nd	nd	nd	nd	nd	nd	nd	nd	nd	nd	nd	nd	nd	nd	nd	nd	nd	nd	nd	nd	nd	nd	nd	nd	nd	nd	nd	nd	nd	nd	nd
3.67_465.39	465.395	3.67	AAHFA 29:1;O|AAHFA 5:0/24:1;O	Lipids and lipid-like molecules	Fatty Acyls	Fatty acids and conjugates	Very long-chain fatty acids	FAHFAs	2A	CSH ESI-	[M-H]-	C29H54O4	IXUGVEGEQHASTD-UHFFFAOYSA-N	O=C(OC(C(=O)O)CCCCCCCCCCC=CCCCCCCCCCC)CCCC		83.43172:2600 89.88505:2568 101.05949:614907 108.47789:3065 274.44312:2757 333.0719:4786 335.3317:123055 337.34653:4398 363.32678:432821 381.33716:814662 383.35382:18599 395.35049:4735 397.3685:4019 405.30807:3444 465.39447:56048	17014	nd	nd	nd	nd	nd	nd	nd	nd	nd	nd	nd	nd	nd	nd	nd	6477	nd	nd	nd	nd	nd	nd	nd	nd	nd	nd	nd	nd	nd	nd	nd	nd
4.52_481.43	481.426	4.519	AAHFA 30:0;O|AAHFA 4:0/26:0;O	Lipids and lipid-like molecules	Fatty Acyls	Fatty acids and conjugates	Very long-chain fatty acids	FAHFAs	2A	CSH ESI-	[M-H]-	C30H58O4	FVSQVJYXPQXIAV-UHFFFAOYSA-N	O=C(OC(C(=O)O)CCCCCCCCCCCCCCCCCCCCCCCC)CCC		81.18063:4653 87.0438:1002195 101.39618:5462 115.54755:5850 128.01465:5536 199.48564:5422 304.16873:6777 365.37857:220995 391.23413:9809 393.37366:993231 411.38425:1323477 481.29926:9915 481.42563:126704	58308	nd	nd	nd	nd	11337	nd	nd	nd	nd	nd	nd	nd	nd	nd	nd	16209	6565	nd	nd	nd	nd	nd	nd	nd	nd	nd	nd	nd	nd	nd	nd	nd
4.40_481.43	481.426	4.401	AAHFA 30:0;O|AAHFA 5:0/25:0;O	Lipids and lipid-like molecules	Fatty Acyls	Fatty acids and conjugates	Very long-chain fatty acids	FAHFAs	2A	CSH ESI-	[M-H]-	C30H58O4	DTBDXWXNWLNAFX-UHFFFAOYSA-N	O=C(OC(C(=O)O)CCCCCCCCCCCCCCCCCCCCCCC)CCCC		70.53176:3030 88.91214:2513 94.2919:2733 101.0595:776388 118.96803:4722 154.35652:2786 182.21976:3136 288.79062:3007 339.3273:16268 351.36298:163219 378.45377:2873 379.35803:578984 391.23419:6222 397.36838:1064970 399.28387:11179 481.29565:4891 481.34622:14618 481.42337:82337	41217	nd	nd	nd	nd	8573	nd	nd	nd	nd	nd	nd	nd	nd	nd	nd	nd	17865	nd	nd	nd	nd	nd	nd	nd	nd	nd	nd	nd	nd	nd	nd	nd
3.90_479.41	479.41	3.903	AAHFA 30:1;O|AAHFA 4:0/26:1;O	Lipids and lipid-like molecules	Fatty Acyls	Fatty acids and conjugates	Very long-chain fatty acids	FAHFAs	2A	CSH ESI-	[M-H]-	C30H56O4	PPOCDBPPZQDLRP-UHFFFAOYSA-N	O=C(OC(C(=O)O)CCCCCCCCCCCCC=CCCCCCCCCCC)CCC		75.80607:2590 87.0438:226126 91.39822:2876 101.05949:2879 153.12645:2927 174.22131:2603 190.83643:2671 263.68747:2411 323.10739:2659 363.3627:50244 391.35803:223015 395.35254:3360 409.36884:315932 411.38345:11709 460.96701:2687 479.33588:3061 479.41199:27913	7740	nd	nd	nd	nd	nd	nd	nd	nd	nd	nd	nd	nd	nd	nd	nd	nd	nd	nd	nd	nd	nd	nd	nd	nd	nd	nd	nd	nd	nd	nd	nd	nd
4.72_495.44	495.442	4.716	AAHFA 31:0;O|AAHFA 5:0/26:0;O	Lipids and lipid-like molecules	Fatty Acyls	Fatty acids and conjugates	Very long-chain fatty acids	FAHFAs	2A	CSH ESI-	[M-H]-	C31H60O4	USNIXYABTJMDOJ-UHFFFAOYSA-N	O=C(OC(C(=O)O)CCCCCCCCCCCCCCCCCCCCCCCC)CCCC		94.85287:4487 101.05951:698208 108.85923:4002 121.0481:4656 157.53171:4349 204.06226:7833 220.99464:4356 295.96069:3785 365.3782:159648 393.37396:578814 411.38431:1021973 495.44229:75135	nd	nd	nd	nd	nd	5854	nd	nd	nd	nd	nd	nd	nd	nd	nd	nd	nd	nd	nd	nd	nd	nd	nd	nd	nd	nd	nd	nd	nd	nd	nd	nd	nd
4.14_493.43	493.426	4.136	AAHFA 31:1;O|AAHFA 7:0/24:1;O	Lipids and lipid-like molecules	Fatty Acyls	Fatty acids and conjugates	Very long-chain fatty acids	FAHFAs	2A	CSH ESI-	[M-H]-	C31H58O4	NLSGGEVOQFXWBR-UHFFFAOYSA-N	O=C(OC(C(=O)O)CCCCCCCCCCC=CCCCCCCCCCC)CCCCCC		72.98175:2652 77.71194:2790 106.30475:2701 129.09085:411472 239.90601:2564 304.16849:3086 332.09207:2824 335.33203:60048 363.32666:250447 364.33313:2851 381.33713:491440 388.37573:2876 411.2265:3745 411.3844:11244 468.56055:2753 493.42413:34874	nd	7349	nd	nd	nd	nd	nd	nd	nd	nd	nd	nd	nd	nd	nd	nd	nd	nd	nd	nd	nd	nd	nd	nd	nd	nd	nd	nd	nd	nd	nd	nd	nd
4.99_509.46	509.457	4.994	AAHFA 32:0;O|AAHFA 6:0/26:0;O	Lipids and lipid-like molecules	Fatty Acyls	Fatty acids and conjugates	Very long-chain fatty acids	FAHFAs	2A	CSH ESI-	[M-H]-	C32H62O4	XKBYPDRZPAOIAV-UHFFFAOYSA-N	O=C(OC(C(=O)O)CCCCCCCCCCCCCCCCCCCCCCCC)CCCCC		71.61086:2672 84.5704:2267 92.42366:2858 96.06255:2797 98.38927:2598 109.88343:2473 112.07156:2513 115.0752:240465 129.09166:4043 141.01555:3378 148.0126:2777 200.5276:9154 209.19048:2819 223.8679:3782 253.23793:3324 288.75848:2555 341.08997:2852 365.37799:46264 393.37387:168558 397.37091:4714 411.38449:307679 477.1572:11421 479.46408:2924 509.46191:35035	nd	nd	nd	nd	nd	nd	nd	nd	nd	nd	nd	nd	nd	nd	nd	nd	nd	nd	nd	nd	nd	nd	nd	nd	nd	nd	nd	nd	nd	nd	nd	nd	nd
4.80_509.46	509.457	4.805	AAHFA 32:0;O|AAHFA 8:0/24:0;O	Lipids and lipid-like molecules	Fatty Acyls	Fatty acids and conjugates	Very long-chain fatty acids	FAHFAs	2A	CSH ESI-	[M-H]-	C32H62O4	OJNLRMGHIOKHEK-UHFFFAOYSA-N	O=C(OC(C(=O)O)CCCCCCCCCCCCCCCCCCCCCC)CCCCCCC		91.60564:2765 91.61213:2544 143.10655:135275 148.58455:2788 193.08569:2381 203.23001:2869 203.24832:3768 258.84592:2821 309.59015:2718 337.34726:24507 365.34268:76181 383.35287:161316 477.15701:15837 509.45889:18743	nd	nd	nd	nd	nd	nd	nd	nd	nd	nd	nd	nd	nd	nd	nd	nd	nd	nd	nd	nd	nd	nd	nd	nd	nd	nd	nd	nd	nd	nd	nd	nd	nd
5.00_523.47	523.473	5.003	AAHFA 33:0;O|AAHFA 15:0/18:0;O	Lipids and lipid-like molecules	Fatty Acyls	Fatty acids and conjugates	Long-chain fatty acids	FAHFAs	2A	CSH ESI-	[M-H]-	C33H64O4	VEVBUYBBLXQRGS-UHFFFAOYSA-N	O=C(OC(C(=O)O)CCCCCCCCCCCCCCCC)CCCCCCCCCCCCCC		86.20387:3217 105.54102:3808 121.27161:3884 124.8391:4394 200.57262:15425 220.97823:4173 225.22101:6098 227.20204:5212 241.21709:989892 253.21819:30538 253.25351:92297 255.23151:5573 269.24905:71574 271.22714:64040 281.24847:368773 299.25909:839980 391.23312:50295 523.47314:97631	nd	nd	nd	nd	nd	nd	nd	nd	nd	nd	nd	nd	nd	nd	nd	nd	nd	nd	nd	nd	nd	nd	nd	nd	nd	nd	nd	nd	nd	nd	nd	nd	nd
5.27_523.47	523.473	5.274	AAHFA 33:0;O|AAHFA 7:0/26:0;O	Lipids and lipid-like molecules	Fatty Acyls	Fatty acids and conjugates	Very long-chain fatty acids	FAHFAs	2A	CSH ESI-	[M-H]-	C33H64O4	DNUXGELMOWFDCA-UHFFFAOYSA-N	O=C(OC(C(=O)O)CCCCCCCCCCCCCCCCCCCCCCCC)CCCCCC		79.12063:2909 115.07517:21005 118.92791:3027 129.09084:687940 145.10397:3793 146.10828:3517 208.4957:3182 223.2059:22727 224.20978:21450 237.22267:25716 238.22594:17119 240.23398:15853 241.21675:16663 241.23949:6466 242.22095:14217 263.23828:6499 264.2406:15485 266.24908:81982 267.25217:89569 269.26883:7015 282.24191:14229 283.24722:4771 285.26019:3227 297.26324:5554 304.20688:3769 310.27673:4224…	nd	nd	nd	nd	nd	nd	nd	nd	nd	nd	nd	nd	nd	nd	nd	nd	nd	nd	nd	nd	nd	nd	nd	nd	nd	nd	nd	nd	nd	nd	nd	nd	nd
4.63_531.44	531.442	4.627	AAHFA 34:3;O|AAHFA 16:3/18:0;O	Lipids and lipid-like molecules	Fatty Acyls	Fatty acids and conjugates	Long-chain fatty acids	FAHFAs	2A	CSH ESI-	[M-H]-	C34H60O4	GWJQJKVZHPZPTF-UHFFFAOYSA-N	O=C(O)CCCCCCCC(OC(=O)CCCCCC=CCC=CCC=CCC)CCCCCCCCC		77.92899:2636 93.41802:2410 98.48679:2598 139.08267:2639 201.28094:10590 205.19341:2956 249.18562:177603 253.21736:27226 271.22751:24684 277.21689:111588 279.23389:4973 281.24805:41032 299.25958:46803 400.2464:2692 531.44153:70182	4631	nd	nd	nd	nd	nd	nd	5400	nd	nd	nd	nd	nd	nd	nd	nd	8242	nd	6477	5289	6767	nd	nd	921054	7739	nd	nd	nd	nd	nd	nd	nd	nd
5.65_551.50	551.505	5.646	AAHFA 35:0;O|AAHFA 15:0/20:0;O	Lipids and lipid-like molecules	Fatty Acyls	Fatty acids and conjugates	Long-chain fatty acids	FAHFAs	2A	CSH ESI-	[M-H]-	C35H68O4	WCGCCOOAQXUIDZ-UHFFFAOYSA-N	O=C(OC(C(=O)O)CCCCCCCCCCCCCCCCCC)CCCCCCCCCCCCCC		99.13532:4772 104.00595:4510 164.02895:12539 184.77876:5134 201.16763:418946 205.69641:5162 210.70468:5204 241.21704:1687726 255.02293:5522 281.28513:174781 309.27997:605410 327.29031:1368989 333.2251:10555 334.23389:8607 341.30643:6969 355.32492:6353 366.22379:8765 551.39752:27032 551.50299:161173	nd	nd	nd	nd	nd	nd	nd	nd	nd	nd	nd	nd	nd	nd	nd	nd	nd	nd	nd	nd	nd	nd	nd	nd	nd	nd	nd	nd	nd	nd	nd	nd	nd
6.32_579.54	579.536	6.321	AAHFA 37:0;O|AAHFA 15:0/22:0;O	Lipids and lipid-like molecules	Fatty Acyls	Fatty acids and conjugates	Very long-chain fatty acids	FAHFAs	2A	CSH ESI-	[M-H]-	C37H72O4	WMBSFYLVTBPXND-UHFFFAOYSA-N	O=C(OC(C(=O)O)CCCCCCCCCCCCCCCCCCCC)CCCCCCCCCCCCCC		73.78738:2398 79.94366:2701 88.53423:2491 119.77031:2634 203.06918:5727 241.217:291641 309.31631:30101 337.311:123779 348.97031:3624 355.32162:240079 579.53784:31734	nd	nd	nd	nd	nd	nd	nd	nd	nd	nd	nd	nd	nd	nd	nd	nd	nd	nd	nd	nd	nd	nd	nd	nd	nd	nd	nd	nd	nd	nd	nd	nd	nd
6.99_607.57	607.567	6.985	AAHFA 39:0;O|AAHFA 15:0/24:0;O	Lipids and lipid-like molecules	Fatty Acyls	Fatty acids and conjugates	Very long-chain fatty acids	FAHFAs	2A	CSH ESI-	[M-H]-	C39H76O4	WPEFEDDPAPUHLL-UHFFFAOYSA-N	O=C(OC(C(=O)O)CCCCCCCCCCCCCCCCCCCCCC)CCCCCCCCCCCCCC		70.01518:2577 153.97789:2786 197.29906:25605 209.51703:3129 227.20081:5397 241.21692:582840 250.39996:2877 255.23389:4228 337.34726:72277 365.34207:272856 369.78436:3545 383.35278:550837 607.56836:86998	nd	nd	nd	nd	nd	nd	nd	nd	nd	nd	nd	nd	nd	nd	nd	nd	nd	nd	nd	nd	nd	nd	nd	nd	nd	nd	nd	nd	nd	nd	nd	nd	nd
6.26_605.55	605.552	6.263	AAHFA 39:1;O|AAHFA 15:0/24:1;O	Lipids and lipid-like molecules	Fatty Acyls	Fatty acids and conjugates	Very long-chain fatty acids	FAHFAs	2A	CSH ESI-	[M-H]-	C39H74O4	PORDMPXVLMRAMQ-UHFFFAOYSA-N	O=C(OC(C(=O)O)CCCCCCCCCCC=CCCCCCCCCCC)CCCCCCCCCCCCCC		95.79306:18786 96.95876:21686 123.79015:20056 197.22362:189688 212.00755:20197 241.21698:9455936 335.285:25344 335.33163:971195 363.32687:4655997 381.33719:8973410 395.35178:29526 465.95749:21836 605.55164:1328626	nd	nd	nd	77481	nd	nd	nd	nd	nd	nd	nd	nd	nd	nd	nd	nd	nd	nd	nd	nd	nd	nd	nd	nd	nd	99269	nd	nd	nd	nd	nd	nd	nd
7.32_621.58	621.583	7.32	AAHFA 40:0;O|AAHFA 15:0/25:0;O	Lipids and lipid-like molecules	Fatty Acyls	Fatty acids and conjugates	Very long-chain fatty acids	FAHFAs	2A	CSH ESI-	[M-H]-	C40H78O4	WCQZWQREWOYEQN-UHFFFAOYSA-N	O=C(OC(C(=O)O)CCCCCCCCCCCCCCCCCCCCCCC)CCCCCCCCCCCCCC		73.06793:2841 93.18407:2577 144.45938:2555 203.29359:3281 241.21704:146948 255.23329:40730 351.36267:17533 365.34219:13320 379.3576:69646 383.3537:34269 397.36905:148220 621.58234:25138	nd	nd	nd	nd	nd	nd	nd	nd	nd	nd	nd	nd	nd	nd	nd	nd	nd	nd	nd	nd	nd	nd	nd	nd	nd	nd	nd	nd	nd	nd	nd	nd	nd
6.64_619.57	619.567	6.639	AAHFA 40:1;O|AAHFA 15:0/25:1;O	Lipids and lipid-like molecules	Fatty Acyls	Fatty acids and conjugates	Very long-chain fatty acids	FAHFAs	2A	CSH ESI-	[M-H]-	C40H76O4	XQKRMOVYLBKXIB-UHFFFAOYSA-N	O=C(OC(C(=O)O)CCCCCCCCCCCCC=CCCCCCCCCC)CCCCCCCCCCCCCC		70.05096:3149 215.47708:3015 227.20148:31828 241.21704:824042 249.06537:2982 255.23283:401398 335.3316:47546 349.34839:90810 363.32657:174997 363.37701:6793 377.34244:387516 378.27267:3015 381.33728:358632 391.35825:15593 395.35272:738732 409.36874:35760 559.44006:12918 619.56696:171485	nd	nd	nd	nd	nd	nd	nd	nd	nd	nd	nd	nd	nd	nd	nd	nd	nd	nd	nd	nd	nd	nd	nd	nd	nd	nd	nd	nd	nd	nd	nd	nd	nd
6.74_619.57	619.567	6.744	AAHFA 40:1;O|AAHFA 16:0/24:1;O	Lipids and lipid-like molecules	Fatty Acyls	Fatty acids and conjugates	Very long-chain fatty acids	FAHFAs	2A	CSH ESI-	[M-H]-	C40H76O4	NYKFABLHIMHRGB-UHFFFAOYSA-N	O=C(OC(C(=O)O)CCCCCCCCCCC=CCCCCCCCCCC)CCCCCCCCCCCCCCC		75.30108:2832 84.03022:2688 110.08786:2630 118.36754:3256 124.77491:2836 135.43242:2977 197.24159:3688 201.01076:10883 227.20045:9826 241.21733:87075 241.2438:5594 253.41283:2838 255.23277:328917 334.19705:2962 335.33185:34599 349.34885:5945 363.32654:140529 363.37747:5592 377.34134:38716 381.33725:299397 391.36121:3840 395.35294:74819 396.48111:3063 409.36908:13042 559.44141:14237 619.56836:46233	nd	nd	nd	nd	nd	nd	nd	nd	nd	nd	nd	nd	nd	nd	nd	nd	nd	nd	nd	nd	nd	nd	nd	nd	nd	nd	nd	nd	nd	nd	nd	nd	nd
7.64_635.60	635.599	7.643	AAHFA 41:0;O|AAHFA 15:0/26:0;O	Lipids and lipid-like molecules	Fatty Acyls	Fatty acids and conjugates	Very long-chain fatty acids	FAHFAs	2A	CSH ESI-	[M-H]-	C41H80O4	TVVDAQZAWMEXHI-UHFFFAOYSA-N	O=C(OC(C(=O)O)CCCCCCCCCCCCCCCCCCCCCCCC)CCCCCCCCCCCCCC		83.91388:2397 102.01858:3004 140.9509:3055 201.81685:3202 203.30414:5313 241.21709:151016 254.88098:2839 265.4425:2588 269.24701:12004 365.37933:19291 393.37411:74079 411.38416:140902 548.70239:2894 635.59967:20857	nd	nd	nd	nd	nd	nd	nd	nd	nd	nd	nd	nd	nd	nd	nd	nd	nd	nd	nd	nd	nd	nd	nd	nd	nd	nd	nd	nd	nd	nd	nd	nd	nd
0.96_303.23	303.232	0.958	Abietic acid	Lipids and lipid-like molecules	Prenol lipids	Diterpenoids	Diterpenoids	phenolic natural products	2B	HILIC ESI+	[M+H]+	C20H30O2	RSWGJHLUYNHPMX-ONCXSQPRSA-N	CC(C)C1=CC2=CC[C@@H]3[C@@]([C@H]2CC1)(CCC[C@@]3(C)C(=O)O)C	10569	55.05453:22083 57.07023:21222 67.05437:36610 69.06989:32041 71.04903:4362 71.08549:6099 79.0544:17805 81.06988:129657 83.08546:30238 85.06459:3221 85.10107:4813 91.05414:4851 91.96289:2338 93.06989:79805 95.0855:129353 97.10114:23201 99.0441:34701 105.06985:64015 107.07772:4339 107.08553:106313 109.10117:92159 111.11655:2513 115.05007:9887 119.08562:80945 121.10117:224525 122.33459:2710 123.08092…	nd	13169	nd	nd	7626	nd	9777	nd	17428	nd	8916	7792	5534	7800	16702	8555	nd	8006	13353	4702	6094	nd	21485	10398	5954	nd	nd	14406	8024	3653	22985	3475	5454
1.26_161.99	161.986	1.265	Acesulfame	Organic acids and derivatives	Organic sulfuric acids and derivatives		Organic sulfuric acids and derivatives	organosulfate	2A	HILIC ESI-	[M-H]-	C4H5NO4S	YGCFIWIQZPHFLU-UHFFFAOYSA-N	CC1=CC(=O)NS(=O)(=O)O1	36573	56.18102:1728 58.64721:1979 70.02853:15760 77.9643:41083 82.02861:926375 82.10567:1927 83.03165:3180 98.02354:10036 101.96439:2501 115.91986:2840 118.02864:2705 151.5036:2128 161.98595:332786	nd	nd	nd	nd	nd	nd	nd	nd	nd	nd	nd	1081	nd	nd	nd	844	nd	nd	37187	57550	156848	118907	59382	84793	3193722	63228	8351660	7776	196078	662833	nd	nd	nd
1.31_152.07	152.07	1.315	Acetaminophen	Benzenoids	Phenols	1-hydroxy-2-unsubstituted benzenoids	1-hydroxy-2-unsubstituted benzenoids	drugs	1	HILIC ESI+	[M+H]+	C8H9NO2	RZVAJINKPMORJF-UHFFFAOYSA-N	CC(=O)NC1=CC=C(C=C1)O	1983	59.04938:93780 93.0216:1958 96.0807:24496 106.06458:2107 110.06001:315093 117.09073:10823 118.26679:1804 124.07545:9828 132.69067:2486 134.05954:11731 134.09578:3284 152.07042:476704 152.10612:14925	75608	117806	72084	80989	54410	164181	57614	274460	177185	72991	80398	110694	104348	94648	60617	88030	43821	66215	68098	54928	58071	47329	88750	139426	143411	137796	108164	71657	62852	46772	77770	85077	62964
1.44_230.01	230.012	1.441	Acetaminophen sulfate	Organic acids and derivatives	Organic sulfuric acids and derivatives	Arylsulfates	Phenylsulfates	drugs	2A	HILIC ESI-	[M-H]-	C8H9NO5S	IGTYILLPRJOVFY-UHFFFAOYSA-N	CC(=O)NC1=CC=C(C=C1)OS(=O)(=O)O	83939	54.18748:2526 76.1023:2631 76.81618:2621 79.95088:5300 79.95604:133106 80.96383:24714 98.38184:2525 107.03642:29176 108.04453:2806 108.34204:2885 135.35989:2912 143.94611:2548 150.05501:2906786 151.05864:3108 197.5582:2489 230.01251:1577780	136825	nd	157177	31950	nd	355764	nd	nd	nd	3678	17273	nd	1561	37868	125377	873	nd	nd	nd	nd	nd	1881	25008	2171	nd	2539	nd	1839	1487	nd	3775	nd	nd
AA			Acetic Acid	Organic acids and derivatives	Carboxylic acids and derivatives	Carboxylic acids	Carboxylic acids	SCFAs	1	SCFA_GC		C2H4O2	QTBSBXVTEAMEQO-UHFFFAOYSA-N	CC(=O)O	176		828	3274	857	468	2859	785	994	2085	1996	1407	811	3226	3720	630	690	1399	1479	2216	1499	2201	1846	1841	679	2380	2468	2029	2458	1385	2258	2084	276	2111	1686
7.17_204.12	204.123	7.166	Acetylcarnitine	Lipids and lipid-like molecules	Fatty Acyls	Fatty acid esters	Acyl carnitines	carnitines	1	HILIC ESI+	[M]+	C9H18NO4	RDHQFKQIGNGIED-MRVPVSSYSA-O	CC(=O)O[C@H](CC(=O)O)C[N+](C)(C)C	439756	60.04496:2612 60.08096:23908 67.34689:2127 70.06522:3239 84.04432:10918 85.02836:98994 98.06024:2149 109.07582:13502 113.11548:4687 123.08089:4581 126.05503:21542 127.3514:2082 128.67476:2384 129.13896:3355 130.14207:11786 138.05505:18463 144.06512:16748 145.04932:20786 151.07591:2421 168.06488:2697 181.8844:2463 186.05833:2077 186.07629:3631 186.11272:9858 187.09624:4784 203.17651:3224 204.12358…	173451434	805994	2760203	82965035	159876	1974625949	268694	13378520	10973787	155615	1328626	862822	855711	82375918	8249564	15286512	10575258	31674254	5216828	3004052	1733863	1074626	6391671	293770	3003262	32288903	598290	11848475	218735	3782439	18216049	10553194	5374971
6.01_451.18	451.179	6.014	Acyclovir	Organoheterocyclic compounds	Imidazopyrimidines	Purines and purine derivatives	Purinones	nucleoside metabolite	2A	HILIC ESI+	[2M+H]+	C8H11N5O3	MKUXAQIIEYXACX-UHFFFAOYSA-N	C1=NC2=C(N1COCCO)N=C(NC2=O)N	2022	50.92742:2504 60.09712:3582 72.0807:4265 75.04407:25386 78.41804:2580 98.7551:2793 112.53667:3060 122.80698:2589 129.35963:2618 130.06503:6358 135.03003:12561 152.05664:3267257 153.02805:2880 153.04121:12171 159.09137:25896 164.05641:41126 170.05977:12864 184.32037:2822 186.12793:12776 187.08664:11511 199.47375:3026 213.13896:5152 226.09351:992238 241.13278:25750 258.16089:47760 286.155:16759 451…	3417	4105	nd	4575	2618	6557	nd	nd	3017	4116	nd	nd	4912	nd	9089	15068	nd	nd	4173	nd	3262	3158	nd	15159	12468	16003	5578	20569	2570	4748	23145	3014	7482
4.65_134.05	134.046	4.651	Adenine	Organoheterocyclic compounds	Imidazopyrimidines	Purines and purine derivatives	6-aminopurines	nucleoside metabolite	2B	HILIC ESI-	[M-H]-	C5H5N5	GFFGJBXGBJISGV-UHFFFAOYSA-N	C1=NC2=C(N1)C(=NC=N2)N	190		936787	1133131	82079	88938	1523814	1296335	1127152	1328144	2717484	646087	1290030	3644301	7889410	593231	647320	6033973	86288	166214	2456180	4356609	998572	932749	118283	975642	657398	1993287	797137	206576	1723048	616468	11908075	3376518	1475284
10.07_1037.82	1037.82	10.074	ADGGA 52:0|ADGGA 16:0_18:0_18:0	Lipids and lipid-like molecules	Fatty Acyls	Fatty acids and conjugates		glucuronates	2A	CSH ESI-	[M-H]-	C61H114O12	FEIHXISDKORGEU-UHFFFAOYSA-N	O=C(OCC(OC(=O)CCCCCCCCCCCCCCC)COC1OC(C(=O)O)C(O)C(O)C1OC(=O)CCCCCCCCCCCCCCCCC)CCCCCCCCCCCCCCCCC		71.13549:4284 74.73832:4045 100.36099:5155 113.02332:4932 161.04445:5154 202.99989:7534 250.28191:4883 255.2327:755981 281.24847:86461 283.26349:29234 399.35205:4325 467.41602:5143	nd	nd	nd	nd	nd	nd	nd	7221	nd	nd	nd	nd	nd	nd	nd	nd	nd	nd	nd	nd	nd	nd	nd	nd	nd	nd	nd	nd	nd	nd	nd	nd	nd
10.49_1065.86	1065.86	10.489	ADGGA 54:0|ADGGA 18:0_18:0_18:0	Lipids and lipid-like molecules	Fatty Acyls	Fatty acids and conjugates		glucuronates	2A	CSH ESI-	[M-H]-	C63H118O12	NAZIEECZFSVJAF-UHFFFAOYSA-N	O=C(OCC(OC(=O)CCCCCCCCCCCCCCCCC)COC1OC(C(=O)O)C(O)C(O)C1OC(=O)CCCCCCCCCCCCCCCCC)CCCCCCCCCCCCCCCCC		113.0228:5821 161.04451:20723 203.22063:7801 255.23265:166351 274.48636:4416 281.24832:84419 283.26398:473136 301.2124:4159 317.71927:4884 355.66104:5382 501.34232:5707 538.33557:5439 690.94421:5422	nd	nd	nd	nd	nd	nd	nd	nd	nd	nd	nd	nd	nd	nd	nd	nd	nd	nd	nd	nd	nd	nd	nd	nd	nd	nd	nd	nd	nd	nd	nd	nd	nd
10.12_1063.84	1063.84	10.117	ADGGA 54:1|ADGGA 18:0_18:0_18:1	Lipids and lipid-like molecules	Fatty Acyls	Fatty acids and conjugates		galactolipids	2A	CSH ESI-	[M-H]-	C63H116O12	YPMDMUQPVXTZGO-UHFFFAOYSA-N	O=C(OCC(OC(=O)CCCCCCCCCCCCCCCCC)COC1OC(C(=O)O)C(O)C(O)C1OC(=O)CCCCCCCC=CCCCCCCCC)CCCCCCCCCCCCCCCCC		94.53826:4382 96.70134:4448 101.02307:4973 110.6513:4718 136.42325:4025 161.0446:5498 167.19466:4705 197.45953:26413 197.48244:18672 218.22:4585 255.23248:123311 279.23419:9039 281.2485:408278 283.26382:77807 472.8501:4644 623.91595:4748	nd	nd	nd	nd	nd	nd	nd	nd	nd	nd	nd	nd	nd	nd	nd	nd	nd	nd	nd	nd	nd	nd	nd	nd	nd	nd	nd	nd	nd	nd	nd	nd	nd
2.16_145.05	145.049	2.157	Adipic acid	Lipids and lipid-like molecules	Fatty Acyls	Fatty acids and conjugates	Medium-chain fatty acids	adipates	2B	HILIC ESI-	[M-H]-	C6H10O4	WNLRTRBMVRJNCN-UHFFFAOYSA-N	C(CCC(=O)O)CC(=O)O	196	94.25552:13978 101.05975:148415 125.65926:13483	687494	4600982	347591	208602	2316264	1768578	3689970	1934698	1789016	3791956	474629	6691428	2830673	365023	1658237	1523718	1241991	779384	4320932	18858025	18556724	10926528	2174361	2451513	8252028	2016146	32524295	2218619	1728130	3781323	341117	1262606	1815321
8.90_131.13	131.129	8.901	Agmatine	Organic nitrogen compounds	Organonitrogen compounds	Guanidines	Guanidines	nucleoside metabolite	2B	HILIC ESI+	[M+H]+	C5H14N4	QYPPJABKJHAVHS-UHFFFAOYSA-N	C(CCN=C(N)N)CN	199	52.35279:1844 119.52869:1950 129.65231:2043	2568029	566032	1365168	1988461	118267	2423786	356287	705356	883160	297793	1402631	363462	359254	1828319	21194726	2252747	353789	2506976	1052391	1697580	918224	1989452	2573001	2067938	1780065	89508708	1152054	1301496	10842349	1108261	987953	3833392	8221061
8.38_159.08	159.077	8.381	Ala-Ala	Organic acids and derivatives	Carboxylic acids and derivatives	Amino acids, peptides, and analogues	Peptides	di-peptides	1	HILIC ESI-	[M-H]-	C6H12N2O3	DEFJQIDDEAULHB-QWWZWVQMSA-N	C[C@H](C(=O)N[C@H](C)C(=O)O)N	5460362	57.67804:1810 58.47054:1996 60.60439:1700 61.98706:7762 62.55013:2092 83.42344:1931 87.05521:4622 88.03922:39552 97.06428:2883 98.02394:2978 98.05946:2572 103.97324:1849 114.93314:2764 115.08653:23157 116.03415:3186 116.92762:8867 138.75026:1886 156.49263:1901 156.88063:1686 158.75:2092 159.07693:61861 159.10039:2418	890471	1997054	705467	1528026	64283	286069	129747	2712194	2337334	45046	309778	1297623	1189383	947593	832358	1266554	641048	1140211	2736214	2174007	4478001	2127277	4574805	1150052	4155220	4373197	327427	340733	1936141	2042352	728617	1752079	1826659
8.39_230.11	230.114	8.386	Ala-Ala-Ala	Organic acids and derivatives	Carboxylic acids and derivatives	Amino acids, peptides, and analogues	Peptides	tri-peptides	2A	HILIC ESI-	[M-H]-	C9H17N3O4	BYXHQQCXAJARLQ-ZLUOBGJFSA-N	C[C@@H](C(=O)N[C@@H](C)C(=O)N[C@@H](C)C(=O)O)N	5478845	74.08691:2140 84.59399:2131 86.02308:2658 87.05518:44843 88.03914:707738 89.64501:2121 97.31802:2246 97.92995:19003 98.06009:4168 98.93803:3901 111.05534:4360 113.0709:11425 113.92487:18078 114.93287:11349 115.08646:66612 116.07079:3845 128.03477:4381 140.94922:3538 141.06606:98400 142.92761:7515 155.9359:4229 158.09322:11981 159.07716:9679 168.11305:2846 173.94727:14836 184.93907:10279 185.94652…	99543	453498	203699	147322	332	98326	1633	48166	392564	474	188427	206861	7921	261916	522676	78287	1384	5306	215297	115647	36666	69936	930534	49472	80003	187207	15409	6310	19429	24421	340959	46340	99118
9.56_317.19	317.193	9.564	Ala-Ala-Arg	Organic acids and derivatives	Carboxylic acids and derivatives	Amino acids, peptides, and analogues	Peptides	tri-peptides	2A	HILIC ESI+	[M+H]+	C12H24N6O4	HHGYNJRJIINWAK-UHFFFAOYSA-N	CC(C(=O)NC(C)C(=O)NC(CCCN=C(N)N)C(=O)O)N	14236209	52.59794:2035 60.05586:11854 69.40311:2119 70.06521:16612 70.62695:2102 72.08083:2728 84.08093:3246 112.08661:4800 114.06593:10359 115.08664:40288 116.07104:17316 125.08879:2857 129.10223:3705 143.08144:20482 147.11292:3367 158.09253:33433 175.11899:97404 175.13618:3684 199.72852:2232 211.11841:3954 227.44971:2402 229.12947:17790 246.15617:4554 257.31067:2296 274.75626:2188 282.15668:15093 300.16…	7245	15766	190753	265329	nd	11430	nd	nd	nd	nd	45985	11894	nd	508559	109124	11741	8816	10246	44242	132327	33784	12306	512819	16868	6978	39137	4291	3874	nd	nd	1503571	4767	nd
9.61_289.19	289.187	9.606	Ala-Ala-Lys	Organic acids and derivatives	Carboxylic acids and derivatives	Amino acids, peptides, and analogues	Peptides	tri-peptides	2A	HILIC ESI+	[M+H]+	C12H24N4O4	FJVAQLJNTSUQPY-UHFFFAOYSA-N	CC(C(=O)NC(C)C(=O)NC(CCCCN)C(=O)O)N	18218264	70.06499:12134 72.08056:3881 84.08089:220264 87.09232:2388 91.33728:2414 101.10751:29980 115.0867:204211 116.0705:5220 128.07074:4308 129.10222:302298 130.08627:276893 143.08159:106281 147.11275:450439 155.11754:12685 171.63676:2427 174.08736:16285 175.11935:4378 181.00925:2517 183.11249:9573 185.03915:2763 200.13937:47182 201.12303:15153 218.15009:177442 228.13428:2847 229.1293:4744 230.14935:30…	20504	200022	nd	11082	nd	17723	nd	84047	28704	nd	nd	459442	6947	63125	nd	3832	5990	28851	41240	89683	54461	42156	46466	23111	4311	82296	nd	3210	38046	97375	918185	76020	nd
9.31_202.08	202.083	9.314	Ala-Asn	Organic acids and derivatives	Carboxylic acids and derivatives	Amino acids, peptides, and analogues	Peptides	di-peptides	2A	HILIC ESI-	[M-H]-	C7H13N3O4	CCUAQNUWXLYFRA-IMJSIDKUSA-N	C[C@@H](C(=O)N[C@@H](CC(=O)N)C(=O)O)N	1549440	58.0285:13487 62.24158:1818 67.23482:1843 70.02851:43495 73.03934:8195 74.02347:15120 87.05509:144797 88.0392:3819 96.00781:53705 99.9245:2060 113.0338:2606 113.07088:9971 114.01843:122439 127.05054:9911 131.04549:2920 140.08199:27788 141.06589:4779 145.06107:2467 154.37248:2197 158.09258:16466 171.02419:2009 184.07202:334208 185.05606:4830 202.0829:138551	434030	225685	506607	1122930	1143	181243	8412	12394	15087	7136	277957	62228	34362	1046383	810393	19119	754	18433	102614	53640	55033	28215	953522	69425	91284	112332	146097	69563	108283	38760	128078	35545	4072
8.98_205.08	205.082	8.977	Ala-Asp	Organic acids and derivatives	Peptidomimetics	Hybrid peptides	Hybrid peptides	di-peptides	2A	HILIC ESI+	[M+H]+	C7H12N2O5	XAEWTDMGFGHWFK-IMJSIDKUSA-N	C[C@@H](C(=O)N[C@@H](CC(=O)O)C(=O)O)N	99719	67.04262:4380 69.03386:4815 70.06506:10324 72.08089:21422 74.0236:46610 74.94105:3819 81.03327:4470 84.04391:4914 88.03944:128342 88.05875:4955 88.14794:4907 95.04922:6832 99.04414:8808 115.08652:4984 116.02469:5338 116.03419:143254 124.03979:6973 125.04276:26386 127.03926:5058 130.04961:4649 134.04468:1111536 134.16748:4453 141.06587:28054 146.06406:6905 159.07661:18986 170.04436:7347 171.04807:…	109986	109311	450493	181004	nd	30107	nd	10670	4849	2371	790885	31710	nd	466180	394317	2651	nd	nd	8490	41918	20937	7351	1584459	38873	38053	10809	7264	2262	50348	46210	166861	nd	nd
9.87_333.18	333.177	9.866	Ala-Asp-Lys	Organic acids and derivatives	Carboxylic acids and derivatives	Amino acids, peptides, and analogues	Peptides	tri-peptides	2A	HILIC ESI+	[M+H]+	C13H24N4O6	LSLIRHLIUDVNBN-UHFFFAOYSA-N	CC(C(=O)NC(CC(=O)O)C(=O)NC(CCCCN)C(=O)O)N	18218316	54.92474:2747 55.48423:2340 56.04977:3634 63.51317:2275 70.02888:8942 70.06515:27845 72.08081:5239 74.02377:3324 74.14167:2552 82.06503:3685 84.04446:11632 84.08073:681498 85.06496:4252 85.08416:3310 86.09602:2880 88.03952:10709 96.04443:3749 99.05505:3321 101.10725:60687 102.05516:19175 102.09149:4273 111.09158:3129 112.0759:5613 112.08688:3044 113.07114:10706 114.05464:3355 114.09216:2680 115.0…	2782	180115	21764	26686	nd	6337	nd	13241	7475	nd	29673	96510	4288	118596	12559	2526	4472	37512	22545	118940	38314	47187	306139	32050	22704	22207	4897	3066	3558	54092	602425	49924	10086
9.07_216.10	216.099	9.075	Ala-Gln	Organic acids and derivatives	Carboxylic acids and derivatives	Amino acids, peptides, and analogues	Peptides	di-peptides	2A	HILIC ESI-	[M-H]-	C8H15N3O4	HJCMDXDYPOUFDY-WHFBIAKZSA-N	C[C@@H](C(=O)N[C@@H](CCC(=O)N)C(=O)O)N	123935	51.69914:1985 52.06876:2062 58.02849:2335 67.74433:2061 69.5237:2244 69.74078:2032 70.33004:2122 70.44183:2295 71.01242:2906 82.02834:5069 83.06013:4527 84.04408:3739 87.05508:211661 88.03905:32427 91.46846:2177 99.92464:3020 101.07071:2656 109.03907:4047 110.02315:2493 113.07056:17251 126.05512:9626 127.05008:158903 127.08604:4812 128.03403:23905 145.06078:55235 154.09755:402338 155.08142:10606 …	67718	115248	315777	475851	653	31818	5803	14031	16171	6369	58227	28472	18414	437137	290219	9840	2036	11182	136909	62736	38293	27103	727424	65754	56080	132260	75598	50326	37843	34199	65647	30518	710
8.88_219.10	219.097	8.884	Ala-Glu	Organic acids and derivatives	Carboxylic acids and derivatives	Amino acids, peptides, and analogues	Peptides	di-peptides	2A	HILIC ESI+	[M+H]+	C8H14N2O5	VYZAGTDAHUIRQA-WHFBIAKZSA-N	C[C@@H](C(=O)N[C@@H](CCC(=O)O)C(=O)O)N	128841	53.03891:3718 77.03905:4638 84.04446:220195 84.08066:8698 86.09644:7149 90.05499:75531 94.56446:3461 95.04906:23807 102.05501:296743 105.04468:18071 128.0704:7445 130.04985:483328 138.0555:3914 141.00018:46544 148.0603:2391492 155.08147:54771 156.06477:4607 165.06758:3609 173.09196:109376 184.06044:110100 200.33125:13932 201.08694:153143 201.10785:5766 219.04738:53878 219.0975:326681	487717	1736646	853104	483488	3695	268412	32403	427227	91785	2906	2519373	172124	14336	1671313	732155	28141	130671	299901	1075793	102406	65276	50794	3225868	177490	107263	191358	20314	3146	67896	132665	914472	168057	17095
9.73_375.20	375.198	9.732	Ala-Glu-Arg	Organic acids and derivatives	Carboxylic acids and derivatives	Amino acids, peptides, and analogues	Peptides	tri-peptides	2A	HILIC ESI+	[M+H]+	C14H26N6O6	NWVVKQZOVSTDBQ-UHFFFAOYSA-N	CC(C(=O)NC(CCC(=O)O)C(=O)NC(CCCN=C(N)N)C(=O)O)N	18218344	55.65894:2058 60.05593:30502 70.06132:4180 70.0652:82250 72.08054:4397 84.08089:22227 88.07589:3459 93.73186:2774 102.05503:17132 112.08703:31326 113.07049:3561 114.06588:3772 114.10197:3126 115.0866:19337 116.07049:44376 129.10121:16000 129.11115:2867 130.08624:8659 130.09724:10046 133.09654:4840 137.46487:2535 140.08177:2895 141.1019:2580 147.11232:5510 148.0607:3213 154.06102:2758 155.0815:242…	nd	46644	nd	nd	nd	nd	nd	nd	nd	nd	69872	7171	nd	49278	nd	nd	2135	28057	2200	2251	1937	7710	136816	4557	nd	17723	nd	nd	6214	10429	428192	nd	nd
8.61_216.10	216.099	8.606	Ala-Gly-Ala	Organic acids and derivatives	Carboxylic acids and derivatives	Amino acids, peptides, and analogues	Peptides	tri-peptides	2A	HILIC ESI-	[M-H]-	C8H15N3O4	ZVFVBBGVOILKPO-UHFFFAOYSA-N	CC(C(=O)NCC(=O)NC(C)C(=O)O)N	23080787	56.32378:2072 86.02357:2067 87.05489:3603 88.03908:252689 97.03908:2272 99.05505:9029 101.07069:42691 102.99027:2139 107.44939:2064 127.05014:87007 144.07678:3889 172.1082:51037 177.90167:3303 216.01311:3512 216.09853:170773	21531	111453	3067	36782	829	6930	3421	13461	19151	4343	1976	28031	30330	11987	9328	5485	nd	4381	29861	71875	61009	29788	35491	17869	70484	22905	142812	4774	43971	67886	98288	16646	14277
9.67_303.18	303.177	9.672	Ala-Gly-Arg	Organic acids and derivatives	Carboxylic acids and derivatives	Amino acids, peptides, and analogues	Peptides	tri-peptides	2A	HILIC ESI+	[M+H]+	C11H22N6O4	WGDNWOMKBUXFHR-UHFFFAOYSA-N	CC(C(=O)NCC(=O)NC(CCCN=C(N)N)C(=O)O)N	18218379	53.08883:2342 60.05592:44391 70.06108:4586 70.06524:84050 70.06959:3798 72.08085:10407 82.73608:2111 82.74174:2144 84.08079:20812 100.05055:34461 101.07112:26903 102.6043:2532 110.07113:5317 112.08708:56919 113.07088:17349 114.10287:3331 115.08661:42944 116.06204:4361 116.07072:84835 127.08695:3530 127.40854:2653 129.06577:42303 129.1022:9982 130.08669:4705 130.09756:19550 133.0974:10435 142.0858…	nd	2806	nd	3319	nd	12867	nd	2462	nd	nd	nd	nd	nd	83223	nd	2503	nd	nd	nd	34838	7145	nd	121453	4404	nd	20678	nd	nd	7654	2871	373326	nd	nd
9.72_275.17	275.171	9.72	Ala-Gly-Lys	Organic acids and derivatives	Carboxylic acids and derivatives	Amino acids, peptides, and analogues	Peptides	tri-peptides	2A	HILIC ESI+	[M+H]+	C11H22N4O4	BLIMFWGRQKRCGT-UHFFFAOYSA-N	CC(C(=O)NCC(=O)NC(CCCCN)C(=O)O)N	14299170	70.06525:10105 78.23338:2765 84.08083:125590 84.11079:2241 92.84338:2519 101.07098:31452 101.10716:18846 115.08675:10154 127.73214:2206 129.06598:28614 129.10216:134956 130.08612:107435 141.10233:3643 147.11263:138842 169.09769:2839 186.12372:45023 187.10747:12622 199.11774:9432 204.13426:131773 240.13435:5090 253.97861:2406 275.17126:290085 275.27673:4539	4109	82231	28174	47465	nd	nd	nd	8922	4436	nd	nd	79670	4840	301721	17516	3495	29121	5545	32213	140063	85850	174427	579967	113552	3082	81741	45940	nd	3199	78750	124401	42004	6420
7.72_203.14	203.139	7.719	Ala-Ile	Organic acids and derivatives	Carboxylic acids and derivatives	Amino acids, peptides, and analogues	Peptides	di-peptides	1	HILIC ESI+	[M+H]+	C9H18N2O3	ZSOICJZJSRWNHX-ACZMJKKPSA-N	CC[C@H](C)[C@@H](C(=O)[O-])NC(=O)[C@H](C)[NH3+]	7408078	50.25323:5030 86.09655:303944 97.02855:21932 100.0758:80903 105.07471:5492 114.09169:8936 132.10214:49299 203.0528:2388459 203.13754:54727	674680	1019586	890895	1101709	263758	523207	251121	429109	523622	380274	413788	644861	538261	1028485	1627204	629537	461097	325364	694673	505451	269151	210856	1974607	715530	836425	1234809	793348	683816	1486711	708042	1116163	792754	549651
8.93_359.24	359.24	8.925	Ala-Ile-Arg	Organic acids and derivatives	Carboxylic acids and derivatives	Amino acids, peptides, and analogues	Peptides	tri-peptides	3	HILIC ESI+	[M+H]+	C15H30N6O4	NYDBKUNVSALYPX-UHFFFAOYSA-N	CCC(C)C(C(=O)NC(CCCN=C(N)N)C(=O)O)NC(=O)C(C)N	18218409	60.05585:52554 70.06527:67068 72.0807:13068 73.69982:2432 81.39658:2360 84.08055:12910 86.09646:224431 112.08706:34244 113.07063:10681 114.06562:2624 114.10264:11879 115.08671:31764 115.53776:2619 116.0621:4033 116.07068:79672 129.10178:13656 130.08617:12616 130.09726:19507 132.5995:2590 133.09705:19725 147.11301:26830 156.11295:34528 157.10832:11540 157.13348:333753 158.09238:102925 175.11891:46…	nd	nd	nd	3605	nd	nd	nd	nd	nd	nd	nd	3901	nd	85848	nd	3348	18243	5870	9903	nd	nd	41546	121227	62601	nd	6446	nd	nd	6639	5684	3249838	38894	2867
9.01_331.23	331.234	9.011	Ala-Ile-Lys	Organic acids and derivatives	Carboxylic acids and derivatives	Amino acids, peptides, and analogues	Peptides	tri-peptides	2A	HILIC ESI+	[M+H]+	C15H30N4O4	RZZMZYZXNJRPOJ-UHFFFAOYSA-N	CCC(C)C(C(=O)NC(CCCCN)C(=O)O)NC(=O)C(C)N	18218418	56.65647:2582 60.64013:2220 65.55589:2560 70.06527:13578 74.66175:2188 76.41268:2479 84.08084:80236 85.02705:2165 86.09647:197748 87.65105:2270 90.18169:2053 116.06934:2649 129.1022:94609 130.0862:143618 136.0618:2476 147.11276:273214 149.33588:2356 157.13344:268631 175.14424:9090 185.12874:41664 200.5945:6399 203.10284:2656 242.18675:3106 260.19586:26940 296.19717:4424 331.23386:265693	5446	68147	16927	92053	nd	nd	nd	18667	nd	nd	8751	123692	nd	190104	20451	2969	7872	5719	57162	65880	34381	106848	311605	50370	21553	66743	37242	2618	10650	51916	4515647	16554	2413
7.71_201.12	201.124	7.706	Ala-Leu	Organic acids and derivatives	Carboxylic acids and derivatives	Amino acids, peptides, and analogues	Peptides	di-peptides	2B	HILIC ESI-	[M-H]-	C9H18N2O3	RDIKFPRVLJLMER-UHFFFAOYSA-N	CC(C)CC(C(=O)O)NC(=O)C(C)N	259583	50.9749:4695 70.02853:22631 70.27234:5149 72.04394:19701 82.06502:9241 84.08043:7245 87.04906:6662 87.05509:140884 88.03915:672527 89.02332:7289 112.07566:9231 124.01047:4810 129.1022:33950 130.08626:458475 140.10703:72270 141.10211:9227 155.11781:6520 157.1337:1143434 183.11316:24522 197.46349:36288 201.12396:3223151	138075	246165	122643	318993	6610	71621	24633	36892	43054	14376	68822	62500	39655	211749	182327	42436	26755	38724	126219	81050	38572	27282	430962	154544	106885	221630	83989	100174	108629	51631	909272	68151	16980
8.86_331.23	331.233	8.861	Ala-Leu-Lys	Organic acids and derivatives	Carboxylic acids and derivatives	Amino acids, peptides, and analogues	Peptides	tri-peptides	2A	HILIC ESI+	[M+H]+	C15H30N4O4	AWZKCUCQJNTBAD-UHFFFAOYSA-N	CC(C)CC(C(=O)NC(CCCCN)C(=O)O)NC(=O)C(C)N	18411393	55.46721:2414 55.78137:1998 60.10522:2842 70.06499:10104 84.08081:213202 86.09642:277030 101.10746:28387 113.61017:3000 123.63087:2395 129.10211:238001 130.08621:217680 147.11266:440283 155.11789:3616 157.13342:317042 185.12851:67336 197.16389:4084 200.13927:9005 201.92953:3050 242.18588:13436 255.09723:3450 260.19724:69208 296.19699:5440 331.14053:15167 331.23373:539362	33633	27486	4824	9205	nd	nd	nd	49890	4792	3041	14148	132302	3070	102165	5079	6104	87034	136007	78494	30442	30027	124977	355920	91404	34389	137309	18561	102596	3675	91363	2658215	59195	41381
9.64_218.15	218.15	9.643	Ala-Lys	Organic acids and derivatives	Carboxylic acids and derivatives	Amino acids, peptides, and analogues	Peptides	di-peptides	2A	HILIC ESI+	[M+H]+	C9H19N3O3	QXRNAOYBCYVZCD-BQBZGAKWSA-N	C[C@@H](C(=O)N[C@@H](CCCCN)C(=O)O)N	7016106	56.05018:2586 58.25959:2715 61.74488:2406 63.92546:2557 63.94099:2471 68.6329:2621 73.07613:2589 84.0808:1074404 89.07097:3709 97.96161:2815 101.10736:123371 102.09141:4736 110.80436:2707 129.10211:1013803 130.08617:570519 139.08647:3591 147.11264:922752 155.1179:37829 157.0972:12263 173.12912:3345 182.12949:2962 183.1125:59568 184.09737:4563 200.13939:125128 201.12338:199712 218.14992:731679	402182	1601972	881471	1152170	10148	226013	30387	222369	92141	23838	1245703	417904	34344	5974978	857962	84892	457584	460106	506999	345962	191015	149763	3757986	398670	158961	910784	42470	504104	354465	626898	7278824	170966	31952
7.73_219.08	219.08	7.729	Ala-Met	Organic acids and derivatives	Carboxylic acids and derivatives	Amino acids, peptides, and analogues	Peptides	di-peptides	2A	HILIC ESI-	[M-H]-	C8H16N2O3S	FSHURBQASBLAPO-WDSKDSINSA-N	C[C@@H](C(=O)N[C@@H](CCSC)C(=O)O)N	1551339	52.39902:1931 71.27335:2009 71.34747:2034 73.66805:2535 87.05473:4617 88.03909:216169 99.05486:4052 100.88007:1926 103.34937:2577 104.76966:2192 113.07077:33302 127.08649:96128 132.09097:2804 141.1022:18018 147.0578:2841 148.04265:38326 171.07663:305594 175.0901:14033 181.21957:2124 181.46068:2172 189.11319:13655 199.66397:6224 199.68231:3081 219.08041:651421	1424	2871	2234	3095	2712	3347	1463	2002	2273	646	4350	1139	2822	3429	1490	843	1681	609	2591	4347	3506	2105	3629	2610	1687	1978	2612	2051	1910	nd	92620	1434	nd
7.48_237.12	237.123	7.483	Ala-Phe	Organic acids and derivatives	Carboxylic acids and derivatives	Amino acids, peptides, and analogues	Peptides	di-peptides	2A	HILIC ESI+	[M+H]+	C12H16N2O3	OMNVYXHOSHNURL-WCBMZHEXSA-N	C[C@@H](C(=O)N[C@H](CC1=CC=CC=C1)C(=O)O)N	6992397	62.66481:2860 91.93328:3525 92.19954:3093 100.39808:3149 102.75878:3642 103.05515:3801 104.4257:3079 106.12347:3890 107.04928:4950 110.07063:11444 120.08071:1741059 131.04907:34712 138.28679:3104 142.24962:3339 149.05965:62163 166.08612:2483060 183.76053:3549 191.11778:146508 191.13754:5049 193.18106:2989 198.12234:4050 209.14035:5871 219.07651:7586 219.1122:7381 237.12312:178257	204374	474878	346345	637625	9305	401626	18368	122912	161531	24872	233489	185213	70919	1018295	214931	81637	86211	98014	333470	209516	148111	126082	1260147	318024	223822	267729	174237	157286	179426	226272	446641	65497	67473
8.12_185.09	185.093	8.12	Ala-Pro	Organic acids and derivatives	Carboxylic acids and derivatives	Amino acids, peptides, and analogues	Peptides	di-peptides	2A	HILIC ESI-	[M-H]-	C8H14N2O3	WPWUFUBLGADILS-UHFFFAOYSA-N	CC(C(=O)N1CCCC1C(=O)O)N	418040	61.18401:2134 66.03343:8494 70.02847:55648 72.04416:14253 73.21465:2423 82.02848:3131 83.92294:2212 87.05515:2818 89.55808:2149 92.37809:2262 92.46038:2308 94.02837:5422 96.04416:252781 97.31283:2313 97.92999:5078 98.05993:32969 113.92464:2246 114.05475:478049 114.93274:3214 123.08048:2474 130.75542:2591 139.08664:4670 141.09085:18535 141.10205:102193 167.08176:14181 185.09233:1237979	258951	1274685	522681	541849	10084	547556	49821	120702	716271	18169	163212	481573	346530	646249	1071315	227461	20160	118886	880280	535655	146555	220851	901520	620454	635631	664576	260438	28282	958885	428291	17010	1111521	654694
9.42_343.21	343.209	9.422	Ala-Pro-Arg	Organic acids and derivatives	Carboxylic acids and derivatives	Amino acids, peptides, and analogues	Peptides	tri-peptides	3	HILIC ESI+	[M+H]+	C14H26N6O4	MAZZQZWCCYJQGZ-UHFFFAOYSA-N	CC(C(=O)N1CCCC1C(=O)NC(CCCN=C(N)N)C(=O)O)N	18218492	54.81264:2277 56.459:2045 60.05589:38634 70.06524:129973 72.0807:18107 80.91225:2165 84.08056:11381 85.02792:2885 86.0963:5463 91.03914:2233 110.07104:2691 112.08704:17565 113.07069:2371 114.0664:2462 114.10258:24789 115.08611:17345 116.07078:34056 124.53477:2656 129.10217:9775 130.0972:8956 140.08197:17396 141.10223:47615 147.11272:4143 157.10847:5467 158.09229:29486 163.0598:2411 166.09703:5451…	949628	59701	25450	8971	nd	5205	nd	5571	9299	nd	426277	73754	4061	63038	51259	nd	nd	nd	26057	52351	21288	12974	90243	3259	nd	37505	13245	134213	139996	41153	159320	1998	nd
9.55_315.20	315.202	9.554	Ala-Pro-Lys	Organic acids and derivatives	Carboxylic acids and derivatives	Amino acids, peptides, and analogues	Peptides	tri-peptides	2A	HILIC ESI+	[M+H]+	C14H26N4O4	BTRULDJUUVGRNE-UHFFFAOYSA-N	CC(C(=O)N1CCCC1C(=O)NC(CCCCN)C(=O)O)N	18411394	53.57575:2197 60.86026:2258 70.06523:172723 72.08101:2944 84.08086:68138 86.09624:8477 91.66005:2233 93.97649:2355 101.10749:16139 116.07027:3393 129.09187:3529 129.10216:69533 130.08609:54441 141.10213:108848 147.11276:109449 169.09712:75625 187.10774:15847 200.02116:5263 209.12878:4227 218.14946:4384 226.15492:47876 227.13846:4050 244.16562:179591 279.17972:2564 297.19196:14689 315.20267:250842	105425	101524	6656	10803	nd	nd	1743	83811	27687	8999	90835	184845	25852	40104	20347	12246	10484	32048	99862	158153	92549	37478	8892	47014	36770	8492	66471	121783	102285	318253	126253	5181	3183
9.01_175.07	175.071	9.007	Ala-Ser	Organic acids and derivatives	Carboxylic acids and derivatives	Amino acids, peptides, and analogues	Peptides	di-peptides	2A	HILIC ESI-	[M-H]-	C6H12N2O4	IPWKGIFRRBGCJO-IMJSIDKUSA-N	C[C@@H](C(=O)N[C@@H](CO)C(=O)O)N	1549432	58.02802:10250 60.77557:2236 60.9912:9621 69.03268:3457 69.67894:1795 69.81613:2071 72.00755:2560 74.02344:80682 84.04359:10045 86.02295:2147 86.05951:8194 87.00673:2466 87.05467:5061 87.68741:2319 88.03906:25546 99.05495:21524 101.07079:164104 104.03365:3800 111.0551:4861 113.07082:168260 113.50129:2267 115.03863:2743 127.05013:34971 131.03464:3214 131.045:30527 145.06081:702978 146.96048:11295 …	1102774	1103318	1115285	1468953	9409	1283818	47672	67785	150964	24531	968704	294592	151317	1478112	2289790	116755	18533	55843	331799	239127	135555	86109	2425105	429794	444309	568668	305934	283625	257320	219212	271728	150941	29948
8.71_189.09	189.087	8.712	Ala-Thr	Organic acids and derivatives	Carboxylic acids and derivatives	Amino acids, peptides, and analogues	Peptides	di-peptides	2A	HILIC ESI-	[M-H]-	C7H14N2O4	BUQICHWNXBIBOG-LMVFSUKVSA-N	C[C@H]([C@@H](C(=O)O)NC(=O)[C@H](C)N)O	6427004	52.25451:2256 58.02854:42795 63.14237:2118 70.02844:5393 72.00771:12756 74.02342:238937 78.95757:2674 84.04411:54059 85.03976:3963 86.02346:15894 86.03651:2308 88.03919:41153 97.03948:9153 99.0552:68887 99.92454:14014 100.92465:26738 101.07081:582129 101.93218:3377 115.03872:2227 115.91967:4838 116.91932:17588 116.92754:2655 117.91814:3453 117.92752:15120 127.03993:4397 127.05015:130693 127.08649…	474497	2390904	1628077	2088888	13675	393866	55829	146787	323259	71270	341127	556463	232106	1888417	3209861	226684	34468	107325	1588663	351772	181765	124315	5741592	486807	749838	1395756	443772	369910	318063	627174	375432	638484	47891
5.03_480.33	480.331	5.033	Ala-TriHydroxylated BA	Lipids and lipid-like molecules	Steroids and steroid derivatives	Bile acids, alcohols and derivatives	Glycinated bile acids and derivatives	conjugated bile acids	3	HILIC ESI+	[M+H]+	null	null	null		72.0444:4150 85.06457:3088 88.07574:10433 90.05501:84037 90.06114:3744 107.08523:4997 114.06653:3539 128.07053:6170 131.08508:2810 135.11694:2761 147.11682:3318 154.08667:3593 159.11693:5172 172.09659:24218 185.13277:3507 199.14877:14163 201.16322:3367 201.89307:3901 209.13179:18988 211.149:3865 213.16426:19540 223.14795:3383 225.16467:3689 227.14284:17258 227.18053:11698 229.15996:3407 237.00554…	217941	185860	35112	nd	nd	55236	nd	232534	626976	nd	54467	72949	14501	11660	58705	54134	89979	199890	142486	246847	126109	171415	177678	56974	169856	102120	5154	246398	164754	511000	nd	128017	261147
7.43_274.12	274.12	7.428	Ala-Trp	Organic acids and derivatives	Carboxylic acids and derivatives	Amino acids, peptides, and analogues	Peptides	di-peptides	2A	HILIC ESI-	[M-H]-	C14H17N3O3	WUGMRIBZSVSJNP-UFBFGSQYSA-N	C[C@@H](C(=O)N[C@@H](CC1=CNC2=CC=CC=C21)C(=O)O)N	1550278	58.02853:2538 62.65444:2023 74.01997:1823 74.02345:28926 87.05511:81524 99.05505:8206 101.06377:2775 101.07081:51147 116.0496:16079 127.05017:12066 142.06503:3172 145.06088:177437 177.9023:11595 182.66385:2297 203.08199:11731 230.12994:29347 274.11993:193061	40545	63566	39217	44605	nd	82332	nd	5525	8913	2338	25565	14665	29786	37644	52972	9601	nd	11132	16017	14004	7513	4113	118050	78882	53441	37795	24215	5569	68948	17246	23044	12991	6652
7.89_251.10	251.103	7.89	Ala-Tyr	Organic acids and derivatives	Carboxylic acids and derivatives	Amino acids, peptides, and analogues	Peptides	di-peptides	2A	HILIC ESI-	[M-H]-	C12H16N2O4	ALZVPLKYDKJKQU-OIBJUYFYSA-N	C[C@@H](C(=O)N[C@H](CC1=CC=C(C=C1)O)C(=O)O)N	13017548	56.42502:1916 62.01601:2308 70.02849:2793 74.02352:25774 85.03954:38309 87.05511:326261 88.03905:2092 89.02293:3146 91.05392:10148 97.03956:14808 101.07084:2614 104.03405:3013 107.04865:9794 111.01866:3669 113.07086:2539 119.04914:72396 142.26328:2312 145.06088:32897 157.06113:3914 160.07654:4829 163.03908:37112 164.07121:9044 172.07556:8900 175.08685:8793 177.10255:2468 180.06583:57818 189.05048…	23764	25936	7067	43193	423	35298	1735	5238	3997	1456	7315	5422	2919	27730	12072	2627	nd	3765	14447	9078	6647	7495	47513	23040	18805	27149	46624	2928	31862	9765	121951	2295	nd
9.22_345.22	345.224	9.222	Ala-Val-Arg	Organic acids and derivatives	Carboxylic acids and derivatives	Amino acids, peptides, and analogues	Peptides	tri-peptides	2A	HILIC ESI+	[M+H]+	C14H28N6O4	IYKVSFNGSWTTNZ-UHFFFAOYSA-N	CC(C)C(C(=O)NC(CCCN=C(N)N)C(=O)O)NC(=O)C(C)N	18218579	60.05603:21642 70.06175:2467 70.06529:41145 72.08084:68926 76.70839:2442 84.08074:5025 86.09628:10808 112.08707:18998 113.07095:2954 114.10245:3885 115.08641:12996 116.07067:33289 129.1021:2495 130.09749:11607 133.09703:2709 140.50211:2310 142.0972:15166 143.1179:137510 147.11275:3516 153.10101:2512 157.10858:3502 158.09247:45998 171.11278:49604 175.11888:201892 229.12979:3921 232.13937:2980 257.…	17932	nd	3959	67665	nd	nd	nd	nd	nd	2026	5702	4621	nd	139979	24691	2882	2079	nd	6485	2966	2501	9753	145094	13947	2997	nd	3900	2993	2771	7264	907042	3927	nd
9.30_317.22	317.218	9.298	Ala-Val-Lys	Organic acids and derivatives	Carboxylic acids and derivatives	Amino acids, peptides, and analogues	Peptides	tri-peptides	3	HILIC ESI+	[M+H]+	C14H28N4O4	XCIGOVDXZULBBV-UHFFFAOYSA-N	CC(C)C(C(=O)NC(CCCCN)C(=O)O)NC(=O)C(C)N	18218587	50.7277:2229 59.06048:10414 69.12229:2125 70.06519:2890 72.07655:5358 72.08085:109542 84.08088:80710 86.09635:4648 100.07584:8320 101.10709:2644 109.86739:2390 122.81573:2230 129.10213:87178 130.08615:128933 143.11784:190320 147.11269:210174 171.11282:40934 204.134:9334 238.06136:2299 246.18153:27995 282.18213:2824 299.20837:2699 317.21823:222083	7431	29795	12425	9770	nd	nd	nd	4388	nd	nd	nd	33999	nd	126454	8809	3683	12272	3541	13229	38910	18965	54350	213772	82212	4232	56953	7131	nd	7301	41978	872276	38214	9198
8.10_88.04	88.039	8.104	Alanine	Organic acids and derivatives	Carboxylic acids and derivatives	Amino acids, peptides, and analogues	Amino acids and derivatives	amino acids	2B	HILIC ESI-	[M-H]-	C3H7NO2	QNAYBMKLOCPYGJ-REOHCLBHSA-N	C[C@@H](C(=O)O)N	5950	52.37204:1999 59.94866:1706 64.13561:1889 88.03391:2610 88.03912:46118	1546298	1729083	436632	560423	43778	4908476	98925	2227331	1945572	26664	1307569	1010841	1435870	574945	829311	571420	1176117	2130297	1564455	1412570	1866576	1042383	873480	1788318	1423292	1593588	1243081	735427	3147126	2064699	1307531	2521882	2052600
1.17_269.21	269.211	1.172	Aleuritic acid	Lipids and lipid-like molecules	Fatty Acyls	Fatty acids and conjugates	Long-chain fatty acids	hydroxy FAs	2A	HILIC ESI+	[M+H-2H2O]+	C16H32O5	MEHUJCGAYMDLEL-CABCVRRESA-N	C(CCC[C@H]([C@H](CCCCCCO)O)O)CCCC(=O)O	222178	50.82705:2694 55.01818:13009 55.05451:86777 57.03382:15772 57.07013:12756 59.04929:10250 67.0543:235021 69.0336:15219 69.06992:127432 69.07406:4989 71.04916:32147 71.08524:3173 73.06451:4728 73.98892:2752 79.0542:75995 81.06985:418777 83.04918:36960 83.08547:146500 83.08989:2996 85.02844:4104 85.06472:40229 91.05405:28530 93.06988:139475 95.08547:553191 97.06471:44160 97.10114:161715 99.08046:132…	64419	33711	46686	37917	178802	54584	62676	73562	107428	116383	80104	76518	96798	32341	74652	70775	97692	65883	49931	162560	126433	81906	80039	43927	101558	32203	167140	55291	135407	61285	28953	43541	84822
8.65_177.06	177.062	8.655	Allantoic acid	Organic acids and derivatives	Carboxylic acids and derivatives	Amino acids, peptides, and analogues	Amino acids and derivatives	oligopeptides	1	HILIC ESI+	[M+H]+	C4H8N4O4	NUCLJNSWZCHRKL-UHFFFAOYSA-N	C(C(=O)O)(NC(=O)N)NC(=O)N	203	61.03986:120774 74.02367:16041 85.65791:2080 86.99673:2063 95.01283:10570 117.02964:19521 129.01842:2220 134.05608:9489 141.0172:2716 141.28949:2102 149.02322:2116	392106	603139	79252	133064	nd	708045	17230	49561	2180	nd	583493	209389	nd	295631	13618	43454	99376	138131	3042	8248	55934	28280	45026	nd	46426	141003	nd	7069	nd	25103	nd	63230	55303
5.67_157.04	157.036	5.673	Allantoin	Organoheterocyclic compounds	Azoles	Imidazoles	Imidazoles	hydantoins	1	HILIC ESI-	[M-H]-	C4H6N4O3	POJWUDADGALRAB-UHFFFAOYSA-N	C1(C(=O)NC(=O)N1)NC(=O)N	204	56.58817:2210 57.97437:2820 61.98722:3152 71.02386:3350 97.00314:47201 113.05977:4204 114.02975:35458 140.0092:2674 156.99568:3251 157.03625:3598 157.0498:3464 157.08688:2374	8157876	936264	2499090	4560284	2851	35544869	71316	170890	48015	5764	10417537	813609	77298	3744697	1344277	659749	594811	2621826	431823	236303	271991	325226	10194217	10964	221691	1740478	205716	92023	141016	102015	1954357	895736	1114842
418006	118	182466	allylbenzene	Benzenoids	Benzene and substituted derivatives		Benzene and substituted derivatives	phenolic natural products	1	GCMS		C9H10	HJWLCRVIBGQPNF-UHFFFAOYSA-N	C=CCC1=CC=CC=C1	9309	85:304.0 86:108.0 91:1809.0 102:729.0 103:4473.0 104:257.0 114:32.0 115:2983.0 116:472.0 117:6101.0 118:6165.0 119:280.0 125:48.0 128:190.0 137:70.0 139:40.0 143:99.0 144:50.0 149:94.0 150:51.0 157:71.0 158:35.0 161:49.0 162:32.0 171:66.0 172:27.0 176:25.0 213:51.0 219:38.0 227:15.0 240:16.0 245:23.0 286:15.0 310:11.0 317:13.0 322:12.0 323:15.0 351:14.0 354:12.0 361:13.0 383:13.0 385:14.0 386:18.…	1017161	28206	1897791	871248	22693	349	4557	1426537	20781	3105932	539264	608656	1812660	1634689	3322	1763581	1584850	1924242	1185076	1169333	1206040	1651773	492940	1393	947	208343	2654878	668750	1348	1142247	227328	455369	1021792
7.09_260.05	260.053	7.088	alpha-Galactosamine-1-phosphate	Organic oxygen compounds	Organooxygen compounds	Carbohydrates and carbohydrate conjugates	Monosaccharides	glucosephosphates	2B	HILIC ESI+	[M+H]+	C6H14NO8P	YMJBYRVFGYXULK-VFUOTHLCSA-N	C([C@@H]1[C@@H]([C@@H]([C@H]([C@H](O1)OP(=O)(O)O)N)O)O)O	493587	82.61749:2249 101.42328:1921 110.80486:2264 113.46803:1945 260.05273:16982 260.12695:9050 260.15466:4095	358410	5129253	3872	13154	nd	177922	525856	28490	1396891	nd	nd	3458398	592052	3544	249723	86511	nd	3035	2067806	479465	13629	42363	2306057	186203	1136185	9302998	nd	3243296	6632402	35987	351072	7923008	4949765
413	218	455754	aminomalonate	Organic acids and derivatives	Carboxylic acids and derivatives	Amino acids, peptides, and analogues	Amino acids and derivatives	malonates	1	GCMS		C3H5NO4	JINBYESILADKFW-UHFFFAOYSA-N	C(C(=O)O)(C(=O)O)N	100714	86:2942.0 88:141.0 89:112.0 91:83.0 95:21.0 96:52.0 99:117.0 100:1404.0 101:500.0 102:258.0 103:262.0 105:161.0 113:119.0 114:63.0 115:110.0 116:295.0 117:454.0 119:188.0 120:63.0 121:40.0 122:45.0 131:1530.0 132:103.0 133:2100.0 134:376.0 143:19.0 144:92.0 147:5888.0 148:433.0 149:305.0 152:37.0 154:11.0 158:171.0 160:45.0 161:81.0 164:29.0 167:17.0 173:76.0 174:1023.0 175:272.0 176:72.0 178:67.…	1151	7687	2628	1777	15682	3364	12045	27787	3554	1366	1127	5750	43568	1830	3593	34310	12587	35674	15905	25744	3738	13740	5487	15396	45747	25048	1435	35391	74413	18316	238	9024	26814
6.82_271.21	271.205	6.823	Androstadienone	Lipids and lipid-like molecules	Steroids and steroid derivatives	Androstane steroids	Androgens and derivatives	steroid and conjugates	3	HILIC ESI+	[M+H]+	C19H26O	HNDHDMOSWUAEAW-VMXHOPILSA-N	CC12CCC3C(C1CC=C2)CCC4=CC(=O)CCC34C	92979	54.59892:2053 67.05444:14486 69.06985:7801 73.06475:10601 73.09961:2079 73.44991:2219 75.31446:1974 79.05414:10404 81.03375:2840 81.06998:110242 83.08569:4464 86.83198:2022 91.05386:3273 93.06984:17485 95.08543:12836 97.10129:2642 105.0698:11225 107.08566:17404 109.02856:2360 109.10132:17435 111.11697:2232 117.06956:4007 119.08513:3373 121.10103:11378 123.08037:4257 123.501:2269 125.09735:2511 12…	2273	nd	4086	nd	nd	nd	nd	nd	nd	nd	nd	nd	nd	nd	nd	nd	nd	nd	nd	nd	nd	nd	nd	nd	nd	3120	nd	nd	nd	nd	2503	nd	nd
6.08_465.25	465.249	6.076	Androsterone glucuronide	Lipids and lipid-like molecules	Steroids and steroid derivatives	Steroidal glycosides	Steroid glucuronide conjugates	steroid and conjugates	3	HILIC ESI-	[M-H]-	C25H38O8	VFUIRAVTUVCQTF-SDHZCXLISA-N	C[C@]12CC[C@H](C[C@H]1CC[C@@H]3[C@@H]2CC[C@]4([C@H]3CCC4=O)C)O[C@H]5[C@@H]([C@H]([C@@H]([C@H](O5)C(=O)O)O)O)O	443078	57.03329:3941 59.01242:3385 71.01244:4039 75.00745:48342 85.02824:37405 95.0124:3495 113.02332:30665 116.9029:2670 129.82933:2727 234.88797:2311 271.19006:2657 458.38727:2275 465.24945:272696	56783	nd	91064	86663	nd	319381	nd	nd	nd	nd	58143	nd	nd	79449	48359	nd	nd	nd	nd	nd	nd	nd	10289	nd	nd	1200	nd	nd	nd	nd	8780	nd	nd
9.56_239.11	239.115	9.559	Anserine	Organic acids and derivatives	Peptidomimetics	Hybrid peptides	Hybrid peptides	di-peptides	1	HILIC ESI-	[M-H]-	C10H16N4O3	MYYIAHXIVFADCU-QMMMGPOBSA-N	CN1C=NC=C1C[C@@H](C(=O)O)NC(=O)CCN	112072	52.47893:3203 58.02844:1242518 70.02491:3668 70.02854:47907 72.00775:21858 87.05506:433420 93.04449:20291 99.05508:6052 137.07011:5028 149.07117:3664 151.05023:244943 161.8102:3272 166.09766:1342748 167.47766:4880 168.07681:4921880 178.09776:60658 195.12453:291154 221.104:3636 222.08774:4061 239.11464:3481096	35728	11471	nd	40882	247	96201	1153	231805	76873	30971	15761	14937	45827	46451	72935	104011	46473	235191	58589	245494	159233	62546	22912	18701	61586	22524	106023	92452	250554	109864	268100	63880	31785
7.10_151.06	151.06	7.101	Arabitol	Organic oxygen compounds	Organooxygen compounds	Carbohydrates and carbohydrate conjugates	Sugar alcohols	sugar alcohols	1	HILIC ESI-	[M-H]-	C5H12O5	HEBKCHPVOIAQTA-QWWZWVQMSA-N	C([C@H](C([C@@H](CO)O)O)O)O	94154		199814	769416	53051	73252	1939	1057687	71526	123403	95795	529	222040	799285	39152	116375	250999	105451	85951	182902	192018	480701	454246	523253	194162	38011	754220	270242	85001	95497	16851	255764	390976	153373	136325
9.62_246.16	246.156	9.62	Arg-Ala	Organic acids and derivatives	Carboxylic acids and derivatives	Amino acids, peptides, and analogues	Peptides	di-peptides	2A	HILIC ESI+	[M+H]+	C9H19N5O3	WVRUNFYJIHNFKD-WDSKDSINSA-N	C[C@@H](C(=O)O)NC(=O)[C@H](CCCN=C(N)N)N	7020333	54.20765:1960 58.64334:2555 60.05587:139519 62.03189:2531 70.06523:431213 83.40815:2324 84.08041:12985 88.07574:4202 96.52135:2382 97.07605:5407 98.06019:3906 104.00175:2227 109.83867:2065 112.07821:2619 112.08694:68957 113.07015:2695 113.31858:2377 114.06643:16453 115.08664:23098 116.07044:13668 140.08177:19095 151.63724:2310 157.10846:29357 158.09224:27493 165.62105:2676 166.09732:3542 169.0975…	1393033	995809	1928958	5533281	2056	439432	42218	239140	269001	51259	884619	456621	74730	11609134	1643342	217609	656195	470138	995507	281747	177754	181041	8295066	421249	194302	2117631	93846	889313	422029	556157	4086889	386683	20557
6.64_549.40	549.4	6.636	Arg-Dihydroxylated BA	Lipids and lipid-like molecules	Steroids and steroid derivatives	Bile acids, alcohols and derivatives	Glycinated bile acids and derivatives	conjugated bile acids	3	HILIC ESI+	[M+H]+	null	null	null		60.05569:6919 70.06514:40112 95.30608:3261 110.66812:3384 112.08696:26474 113.07063:5656 114.10268:6568 115.08677:33091 116.07048:25670 117.92842:3053 126.16437:3060 130.09712:4145 135.11688:4990 147.11662:3507 149.13231:4872 157.10817:12978 158.09224:111371 161.13147:5803 171.11699:3477 175.11887:160875 201.1635:3973 215.17958:5895 225.16385:4413 229.15924:7041 321.25681:23516 339.26788:30868 41…	2219935	31021	19222	nd	nd	601584	nd	76036	218284	nd	nd	nd	3751	nd	199233	18569	79989	36850	nd	41828	11711	29361	498827	4771	93614	360118	6522	50775	133139	242517	nd	63312	77504
9.83_303.18	303.178	9.831	Arg-Gln	Organic acids and derivatives	Carboxylic acids and derivatives	Amino acids, peptides, and analogues	Peptides	di-peptides	2A	HILIC ESI+	[M+H]+	C11H22N6O4	PMGDADKJMCOXHX-NKWVEPMBSA-N	C(C[C@@H](C(=O)N[C@@H](CCC(=O)N)C(=O)O)N)CNC(=N)N		54.11005:2829 60.05579:35066 70.06519:101745 77.43938:2125 84.04431:2897 97.07597:3505 98.06005:2985 101.07129:8032 102.98549:2374 112.08691:40479 113.07144:2575 115.08641:8470 116.07027:13322 123.49832:2210 130.04965:12667 140.08142:12745 145.53073:2297 147.07631:33666 154.06102:2906 157.1084:27666 158.09245:21394 175.1189:83834 181.09666:3056 209.09215:2854 225.13165:2259 226.11871:2807 227.102…	79869	172137	174190	373188	nd	82459	nd	2836	nd	nd	172431	46861	nd	959305	168694	nd	12841	12175	70518	23563	26836	7731	1096419	72872	6456	243930	nd	15971	24855	54400	462782	27669	nd
9.82_302.15	302.147	9.816	Arg-Glu	Organic acids and derivatives	Carboxylic acids and derivatives	Amino acids, peptides, and analogues	Peptides	di-peptides	2A	HILIC ESI-	[M-H]-	C11H21N5O5	HFKJBCPRWWGPEY-NKWVEPMBSA-N	C(C[C@@H](C(=O)N[C@@H](CCC(=O)O)C(=O)O)N)CNC(=N)N		54.27581:2006 58.03965:3680 65.98465:2484 84.04413:17543 100.03919:2337 102.05485:39820 113.07059:2722 127.05:5059 128.03423:158181 130.0974:3755 131.08154:135550 146.04501:10596 155.09169:2550 156.07707:21666 167.48071:2863 172.14462:26964 173.10362:281350 186.65701:2316 198.12439:39706 216.13489:31554 219.22289:2383 223.11954:4609 241.13023:39790 242.11462:30915 258.15668:21157 260.12445:10095 …	9083	614	8147	14483	nd	4249	237	nd	nd	nd	1663	nd	nd	18167	11783	nd	nd	339	nd	nd	460	nd	3943	366	372	988	nd	18337	6246	nd	35345	495	nd
9.76_232.14	232.14	9.764	Arg-Gly	Organic acids and derivatives	Carboxylic acids and derivatives	Amino acids, peptides, and analogues	Peptides	di-peptides	2A	HILIC ESI+	[M+H]+	C8H17N5O3	XUUXCWCKKCZEAW-YFKPBYRVSA-N	C(C[C@@H](C(=O)NCC(=O)O)N)CN=C(N)N	142765	52.44015:5719 59.94206:5874 60.0559:551657 70.06525:1471990 83.29494:6799 88.07594:11409 97.07599:58512 98.06004:25445 100.05043:45937 103.31985:6686 112.08694:223116 113.07108:6668 115.08689:94726 116.07078:29348 127.08608:7576 138.09267:7560 140.08165:54200 142.0029:6730 147.95547:7076 152.08139:11037 155.08107:28296 156.06551:113271 157.10881:92003 157.47762:7096 158.09247:59437 169.10834:1561…	350670	1034107	1953746	1849188	nd	349992	23358	94120	70669	13681	620575	390711	5235	6988432	1602581	22658	63292	133398	333416	218681	95627	110758	10192365	1146650	129609	935443	63477	43116	153490	357974	1163622	155976	15272
8.68_288.20	288.203	8.684	Arg-Leu	Organic acids and derivatives	Carboxylic acids and derivatives	Amino acids, peptides, and analogues	Peptides	di-peptides	3	HILIC ESI+	[M+H]+	C12H25N5O3	WYBVBIHNJWOLCJ-DTWKUNHWSA-N	CC(C)C[C@@H](C(=O)O)NC(=O)[C@H](CCCNC(=N)N)N		51.27015:2377 52.74167:2540 60.05585:157748 61.20879:2143 64.56815:2049 68.18904:2379 70.06521:506649 71.04923:3369 71.93652:2381 86.09641:37691 88.07595:9860 88.09193:2575 97.07622:2659 98.05996:9973 112.0869:88674 114.10308:2755 115.08636:23740 116.07057:17595 129.3898:2644 130.09792:2958 132.10222:3950 138.02184:2991 140.08186:19905 141.11372:2900 143.03229:2798 152.35558:2211 152.70802:2663 1…	881867	371921	322087	2414514	33881	285068	101349	188544	442444	45398	189079	162504	143565	2813245	1038684	289496	385711	348305	360713	120974	97356	55580	4011578	672242	290041	2002417	78659	1711592	873525	544527	8527651	292938	121311
10.17_303.21	303.214	10.167	Arg-Lys	Organic acids and derivatives	Carboxylic acids and derivatives	Amino acids, peptides, and analogues	Peptides	di-peptides	3	HILIC ESI+	[M+H]+	C12H26N6O3	JQFZHHSQMKZLRU-IUCAKERBSA-N	C(CCN)C[C@@H](C(=O)O)NC(=O)[C@H](CCCN=C(N)N)N	6427006	55.28325:2474 60.04443:3600 60.05582:75365 69.04488:2930 70.06513:169082 72.0805:2582 84.08075:95563 88.07553:3057 97.27958:2324 99.05492:2796 100.07559:3191 101.10707:4765 110.07138:10651 112.08688:47050 114.52724:2795 115.08681:25264 116.07059:19180 129.10188:59983 130.086:28475 130.09682:9343 140.08183:33515 147.11252:41776 148.73196:2324 154.09741:4796 157.10834:44498 158.09204:39025 168.8246…	nd	nd	8442	5554	nd	nd	nd	nd	nd	nd	nd	nd	nd	119730	nd	nd	nd	nd	nd	nd	nd	nd	61934	3584	68896	37511	nd	nd	nd	2444	55475	nd	nd
9.09_306.16	306.159	9.09	Arg-Met	Organic acids and derivatives	Carboxylic acids and derivatives	Amino acids, peptides, and analogues	Peptides	di-peptides	2A	HILIC ESI+	[M+H]+	C11H23N5O3S	ROWCTNFEMKOIFQ-YUMQZZPRSA-N	CSCC[C@@H](C(=O)O)NC(=O)[C@H](CCCN=C(N)N)N	7019989	53.67389:2798 60.05588:55580 70.0652:168644 86.26331:2157 93.92154:2341 97.07597:2378 104.05251:15038 112.08688:35344 113.29964:2409 115.08637:14773 116.07077:4975 124.85063:2385 133.03195:3964 140.08177:12677 150.05927:2120 153.10129:2197 157.10866:16794 158.09259:18548 174.06952:5158 175.11884:120155 181.34229:2328 184.07944:4705 243.12712:4413 246.12711:22556 247.11111:30652 251.51624:2539 272…	111312	14341	4181	94670	nd	4834	nd	4295	2246	nd	nd	12447	nd	308701	56585	nd	2848	29486	51699	5544	3321	3215	99150	5547	nd	68992	nd	53959	3261	13185	191743	nd	nd
8.67_322.19	322.187	8.673	Arg-Phe	Organic acids and derivatives	Carboxylic acids and derivatives	Amino acids, peptides, and analogues	Peptides	di-peptides	3	HILIC ESI+	[M+H]+	C15H23N5O3	PQBHGSGQZSOLIR-RYUDHWBXSA-N	C1=CC=C(C=C1)C[C@@H](C(=O)O)NC(=O)[C@H](CCCN=C(N)N)N	150964	60.05588:72250 70.0652:227912 80.91759:2360 88.0756:3771 97.07529:3553 98.0602:4774 101.54099:2069 112.08694:43561 115.08652:15396 116.07043:14729 120.08049:23260 130.09721:5043 140.08163:14684 157.10847:18839 158.09296:17946 160.09641:3258 166.08659:2914 175.11888:149412 190.09833:8031 199.71597:6945 199.73395:2699 202.41081:2453 242.12881:5585 245.12749:3055 246.11218:9499 259.15472:5307 262.15…	968802	330733	283845	1068033	20606	142489	42802	73418	231133	12856	159517	192994	103677	2008114	1057968	294925	150197	253390	171352	69473	74100	41228	2957990	529630	228720	1104555	34482	853986	450075	168463	1519950	334646	126394
9.53_270.16	270.157	9.527	Arg-Pro	Organic acids and derivatives	Carboxylic acids and derivatives	Amino acids, peptides, and analogues	Peptides	di-peptides	2A	HILIC ESI-	[M-H]-	C11H21N5O3	LQJAALCCPOTJGB-YUMQZZPRSA-N	C1C[C@H](N(C1)C(=O)[C@H](CCCN=C(N)N)N)C(=O)O	151003	50.02818:2272 58.03966:33732 66.46429:2476 67.02882:16672 67.17154:2222 68.04923:3180 72.36013:2039 96.04395:3094 113.07092:16345 114.05478:196401 127.09772:13325 144.7092:2284 155.09273:2890 203.37178:2640 209.1403:63018 210.12386:4637 223.96642:2295 226.16644:13308 228.13518:60117 235.1185:9880 253.13052:45219 270.15717:467618	32530	34059	114646	137150	373	38855	4891	749	4070	333	12267	10103	8739	149179	154585	7482	nd	2901	16730	8171	2632	1918	52597	19359	20915	30916	14176	15857	26744	8394	3572	11701	3015
7.14_565.40	565.395	7.138	Arg-TriHydroxylated BA	Lipids and lipid-like molecules	Steroids and steroid derivatives	Bile acids, alcohols and derivatives	Glycinated bile acids and derivatives	conjugated bile acids	3	HILIC ESI+	[M+H]+	null	null	null		50.27533:2782 52.26601:3082 55.25748:3171 60.05584:2951 62.23619:2676 70.06505:15062 111.27336:2888 112.08721:5261 115.08646:10559 116.07067:12249 156.56165:3228 158.0925:47150 175.11885:59368 209.13332:3875 213.16246:3942 227.14281:4120 301.46924:2738 319.24271:17730 337.25287:25054 494.33551:27234 529.37402:5444 547.38647:42227 565.39545:1056769	639424	176298	nd	nd	nd	153951	nd	nd	73326	nd	82567	nd	nd	nd	33643	45641	27384	77267	30171	107669	40088	nd	632236	4564	66738	193810	3907	68314	140152	323313	nd	51111	51664
8.69_361.20	361.198	8.693	Arg-Trp	Organic acids and derivatives	Carboxylic acids and derivatives	Amino acids, peptides, and analogues	Peptides	di-peptides	2A	HILIC ESI+	[M+H]+	C17H24N6O3	QADCERNTBWTXFV-JSGCOSHPSA-N	C1=CC=C2C(=C1)C(=CN2)C[C@@H](C(=O)O)NC(=O)[C@H](CCCN=C(N)N)N	7009653	58.46135:2572 60.05579:133867 63.09241:2673 70.06514:443512 71.04924:4320 86.09631:4057 93.93371:2855 97.07599:14864 98.05987:7177 100.05009:5185 107.7935:3071 112.07827:5549 112.08684:143322 114.10232:22319 115.08659:42731 116.07066:36440 130.06514:31232 130.09712:14568 132.07973:4910 140.08141:49911 141.06474:3163 141.40314:2772 142.82388:2874 146.05984:6636 157.10832:82701 158.09236:46129 159.…	381184	94267	514786	1427296	8293	157663	36805	87080	298846	50276	5956	100333	76406	1035902	743175	2954	4784	5333	100560	76804	69998	6867	708869	66290	183877	542097	136763	1067509	1022736	302138	280082	362094	53502
9.14_274.19	274.187	9.141	Arg-Val	Organic acids and derivatives	Carboxylic acids and derivatives	Amino acids, peptides, and analogues	Peptides	di-peptides	2A	HILIC ESI+	[M+H]+	C11H23N5O3	DAQIJMOLTMGJLO-YUMQZZPRSA-N	CC(C)[C@@H](C(=O)O)NC(=O)[C@H](CCCN=C(N)N)N	6992654	60.05259:92429 60.0559:2276248 63.29205:46093 70.06525:6904524 72.08089:423231 88.07569:75012 97.07635:65852 98.05999:113490 112.08701:1264832 115.08685:399977 116.07092:351921 128.08179:101278 128.2576:50507 130.09669:68498 140.08173:290388 142.09703:185232 155.70335:50844 157.10817:520042 158.09317:436732 169.13402:93119 175.11899:5862893 194.1284:248643 197.80804:282356 198.1124:270310 211.155…	868833	768942	1158790	2441942	11372	227492	37830	124313	189903	nd	514333	224785	64245	4899817	2819260	153950	284837	330837	324509	373795	159556	144536	3547580	319798	100943	561043	32253	633080	401159	430108	4217705	193554	60529
9.51_173.10	173.103	9.509	Arginine	Organic acids and derivatives	Carboxylic acids and derivatives	Amino acids, peptides, and analogues	Amino acids and derivatives	amino acids, basic	1	HILIC ESI-	[M-H]-	C6H14N4O2	ODKSFYDXXFIFQN-BYPYZUCNSA-N	C(C[C@@H](C(=O)O)N)CN=C(N)N	28782	50.35566:2230 53.12614:1944 53.48004:1895 59.99658:1921 61.98717:2536 63.04182:1901 67.88161:1989 93.0336:5053 93.50167:2304 99.92466:3335 105.01824:1965 111.04414:5085 111.08036:2627 114.05504:7406 115.91915:3380 116.92749:4562 131.08162:534711 154.94629:43854 156.07697:24387 172.95705:8600 173.04512:14068 173.08063:2169 173.08546:2923 173.10387:72828 173.11955:5007	3367008	2820519	3531791	3685727	230829	7424341	383970	595295	697890	523452	2374239	952011	844631	3282843	6057572	1302741	312395	1250711	861142	1531367	1211617	875081	6094430	1744668	2639629	2866473	3100646	2614506	2904098	1413701	2121022	2034544	637356
9.62_273.12	273.119	9.615	Argininosuccinic acid	Organic acids and derivatives	Carboxylic acids and derivatives	Amino acids, peptides, and analogues	Amino acids and derivatives	succinates	2A	HILIC ESI+	[M+H-H2O]+	C10H18N4O6	KDZOASGQNOPSCU-WDSKDSINSA-N	C(C[C@@H](C(=O)O)N)CN=C(N)N[C@@H](CC(=O)O)C(=O)O	16950	58.02745:2228 70.06518:102130 71.66097:2057 73.58779:1971 87.20205:2415 97.77092:2053 98.03481:26611 116.07061:98908 130.9207:2446 140.0453:25950 154.75038:2128 158.05589:170645 176.00919:2476 199.09679:2116 201.96613:2530 209.25969:2413 210.08704:11565 228.0981:4747 256.09299:2866 256.39395:2341 273.11908:126363 273.17349:8417	nd	6765	4444	25716	nd	117248	nd	20572	nd	nd	nd	nd	nd	148624	nd	nd	2618	10441	nd	nd	3211	2333	nd	nd	nd	nd	nd	nd	nd	nd	15578	nd	nd
8.89_202.08	202.083	8.889	Asn-Ala	Organic acids and derivatives	Carboxylic acids and derivatives	Amino acids, peptides, and analogues	Peptides	di-peptides	2A	HILIC ESI-	[M-H]-	C7H13N3O4	SJUXYGVRSGTPMC-IMJSIDKUSA-N	C[C@@H](C(=O)O)NC(=O)[C@H](CC(=O)N)N	9942455	58.02853:3106 60.95459:2572 74.02348:2455 81.27383:1966 88.03909:120607 98.02347:16687 99.05542:7849 101.07107:1988 113.03442:55787 113.07078:2286 141.06593:3440 168.02934:11016 185.05629:28183 187.87369:2287 202.08313:24860	215839	280489	95492	1040660	375	81983	10896	24502	54916	9446	206521	31864	12406	659344	128204	21226	4718	27182	43029	19378	27784	11609	401836	84872	58079	52009	39442	105302	40029	53176	93342	15003	3379
9.86_289.16	289.162	9.855	Asn-Arg	Organic acids and derivatives	Carboxylic acids and derivatives	Amino acids, peptides, and analogues	Peptides	di-peptides	2A	HILIC ESI+	[M+H]+	C10H20N6O4	NPDLYUOYAGBHFB-WDSKDSINSA-N	C(C[C@@H](C(=O)O)NC(=O)[C@H](CC(=O)N)N)CN=C(N)N	14299174	50.66895:4344 60.05588:206150 70.02876:31750 70.06524:413879 71.04921:6271 72.0808:21355 84.08097:30002 84.94827:3432 85.02824:6104 87.05533:169492 88.03316:6786 88.03934:188966 92.76842:3811 95.06066:25472 96.04482:3806 97.02861:9264 97.07615:19205 98.0239:5982 99.0914:6029 110.07133:26225 112.08704:203775 113.07092:58715 114.10252:41551 115.05023:23302 115.08674:128457 116.03435:6610 116.07058:…	122377	223684	219352	863036	nd	103787	nd	74419	13464	2284	187797	154619	nd	1675622	75325	nd	45759	72269	87320	69405	65301	62100	1731176	357937	41001	284616	10514	4632	61592	180270	212020	50332	nd
9.57_245.09	245.089	9.573	Asn-Asn	Organic acids and derivatives	Carboxylic acids and derivatives	Amino acids, peptides, and analogues	Peptides	di-peptides	2A	HILIC ESI-	[M-H]-	C8H14N4O5	RJUHZPRQRQLCFL-IMJSIDKUSA-N	C([C@@H](C(=O)N[C@@H](CC(=O)N)C(=O)O)N)C(=O)N	16122514	52.65744:1907 58.02847:10546 70.02853:28036 71.01956:3683 71.02369:49934 74.02348:2626 81.17027:1980 87.05484:8977 95.024:3845 96.0078:187704 98.02351:4943 112.05076:17665 113.03441:62303 114.01843:142722 115.91931:3159 122.8532:2192 130.06102:151160 131.045:87377 142.06108:4918 143.33159:2262 148.91202:2112 167.04616:4013 170.05505:4521 184.07225:4624 203.47:2701 210.05081:4055 211.03578:3393 22…	129279	12001	251010	344848	365	34902	667	726	2657	3075	146981	1631	2456	328470	233419	8479	1486	10298	9814	6433	8077	1352	318363	25800	13353	8724	11232	95809	30251	13633	20115	nd	1270
9.43_246.07	246.073	9.433	Asn-Asp	Organic acids and derivatives	Carboxylic acids and derivatives	Amino acids, peptides, and analogues	Peptides	di-peptides	2A	HILIC ESI-	[M-H]-	C8H13N3O6	HZYFHQOWCFUSOV-IMJSIDKUSA-N	C([C@@H](C(=O)N[C@@H](CC(=O)O)C(=O)O)N)C(=O)N	25145403	71.0125:39537 71.02373:27453 88.03909:113889 90.34081:2446 96.00775:3389 98.02354:9476 99.05508:3052 112.05038:4589 113.03443:131385 114.01825:9509 115.0024:104410 115.01157:2501 130.06107:161303 131.04507:120270 132.0291:53009 160.06563:2604 168.02892:9763 184.07217:2456 185.056:52418 202.08205:15141 228.06262:16537 229.0461:24385 246.07298:239505	72390	17359	117453	173693	nd	13003	769	676	1816	nd	72402	5796	812	214674	210842	7882	nd	841	5277	4142	1584	1460	280354	2103	12506	6004	1007	18744	4634	3260	87465	413	nd
6.06_507.34	507.342	6.062	Asn-Dihydroxylated BA	Lipids and lipid-like molecules	Steroids and steroid derivatives	Bile acids, alcohols and derivatives	Glycinated bile acids and derivatives	conjugated bile acids	3	HILIC ESI+	[M+H]+	null	null	null		50.33875:2466 57.84565:2640 76.03923:26585 81.06985:3360 85.06443:5979 95.08527:2967 109.10091:3135 112.03884:6463 112.07549:15852 114.05516:21697 114.0913:3764 115.05048:2936 121.10036:2591 133.0605:86567 135.11629:9734 141.0546:3323 145.10086:3929 147.11641:5750 149.13191:4330 154.11452:3230 155.06984:3150 155.084:3150 159.11588:4351 161.13176:10107 175.14767:4610 177.1266:2942 180.10114:5568 1…	135882	15499	90461	43184	nd	94935	nd	38173	107459	nd	21326	nd	nd	55415	82146	51685	59813	146867	9041	59202	29861	35314	74412	3198	40704	78990	nd	166693	98035	410419	nd	8623	70966
9.46_259.10	259.105	9.46	Asn-Gln	Organic acids and derivatives	Carboxylic acids and derivatives	Amino acids, peptides, and analogues	Peptides	di-peptides	2A	HILIC ESI-	[M-H]-	C9H16N4O5	QCWJKJLNCFEVPQ-WHFBIAKZSA-N	C(CC(=O)N)[C@@H](C(=O)O)NC(=O)[C@H](CC(=O)N)N	446922	50.28662:1934 64.49582:2311 84.04402:2635 96.00797:17182 101.07078:4106 113.0344:52402 113.04305:3370 114.01781:2545 115.05039:2195 127.05034:26930 128.03432:4951 131.0446:2590 139.05086:2475 144.07704:2597 145.06075:45451 148.54199:2049 156.07693:14780 180.07664:2423 191.06691:3434 197.1041:5118 241.09422:4823 242.07782:22176 259.10464:64134	79661	58379	196222	424198	nd	5019	3473	3514	5638	3551	69121	8043	8799	357986	356317	8848	nd	10313	46731	18335	20031	11397	520416	30284	29731	38613	31310	45919	31886	17695	46461	5413	303
7.82_244.13	244.13	7.819	Asn-Ile	Organic acids and derivatives	Carboxylic acids and derivatives	Amino acids, peptides, and analogues	Peptides	di-peptides	3	HILIC ESI-	[M-H]-	C10H19N3O4	MQLZLIYPFDIDMZ-HAFWLYHUSA-N	CC[C@H](C)[C@@H](C(=O)O)NC(=O)[C@H](CC(=O)N)N	56991460	51.39516:2019 58.02853:2937 74.02348:4526 82.02775:2852 86.35545:2074 88.03915:74969 98.02347:23968 110.78265:2336 113.03443:34417 130.08629:119072 140.07069:2937 141.10201:18529 143.11809:15585 148.93423:2142 155.0817:11693 166.08549:2086 167.45033:2169 182.12923:2246 183.11313:11947 200.14003:14396 210.07593:12607 227.10332:40566 244.13022:123159	50314	23036	69504	110620	584	7338	2992	1585	2861	1341	17409	4632	6295	103871	85193	6347	2790	3747	9853	5273	11682	6629	113424	20490	34317	32348	35765	5575	26046	8105	72883	1479	nd
9.25_374.24	374.24	9.252	Asn-Ile-Lys	Organic acids and derivatives	Carboxylic acids and derivatives	Amino acids, peptides, and analogues	Peptides	tri-peptides	3	HILIC ESI+	[M+H]+	C16H31N5O5	ACKNRKFVYUVWAC-UHFFFAOYSA-N	CCC(C)C(C(=O)NC(CCCCN)C(=O)O)NC(=O)C(CC(=O)N)N	18219156	68.71923:2037 73.61438:2488 84.08083:62547 86.09641:113592 87.05511:3646 88.03932:4991 93.39951:2914 101.10744:3294 105.74294:2753 129.10211:89463 130.08612:65743 138.09094:3026 141.10204:21923 147.11264:133230 155.11722:36516 157.09689:4146 183.11272:43068 184.10878:2853 197.54266:15217 200.13939:201549 209.09181:10118 211.10809:4944 213.45065:2601 216.20409:2331 226.11804:2842 228.13432:29885 2…	7005	57046	52248	74679	nd	209631	1600	27406	5442	nd	nd	39233	nd	100628	5422	3724	4160	14809	11751	30592	19456	32327	292788	17613	16366	19183	7962	30976	8700	27032	186287	8758	nd
8.17_262.09	262.087	8.167	Asn-Met	Organic acids and derivatives	Carboxylic acids and derivatives	Amino acids, peptides, and analogues	Peptides	di-peptides	2A	HILIC ESI-	[M-H]-	C9H17N3O4S	IQTUDDBANZYMAR-WDSKDSINSA-N	CSCC[C@@H](C(=O)O)NC(=O)[C@H](CC(=O)N)N	9813901	50.29291:2092 51.60396:1873 52.19194:1855 58.02839:11582 71.0237:3462 74.02325:1928 80.60309:2051 82.81346:2298 98.02351:44732 100.03851:2994 110.0239:2788 111.05506:2928 113.03442:44803 148.04263:170069 153.0661:4818 159.0587:76807 170.09286:16429 170.10652:2838 172.06093:2504 175.45667:2506 175.84918:2287 183.05936:10317 183.2975:2481 197.05548:3304 199.40308:8226 200.08592:2983 201.06963:30087…	19502	14337	2445	114367	370	7910	500	883	3683	379	2663	799	664	52523	4853	478	nd	1399	4065	10724	15862	5322	21410	20133	11213	8087	14103	5395	3623	9094	75305	1668	853
8.69_228.10	228.099	8.685	Asn-Pro	Organic acids and derivatives	Carboxylic acids and derivatives	Amino acids, peptides, and analogues	Peptides	di-peptides	2A	HILIC ESI-	[M-H]-	C9H15N3O4	GADKFYNESXNRLC-WDSKDSINSA-N	C1C[C@H](N(C1)C(=O)[C@H](CC(=O)N)N)C(=O)O	9920984	58.02847:48880 71.02368:33325 95.02393:3436 99.92467:2080 103.56911:1831 111.01947:2508 113.03436:182376 113.15594:2307 114.05481:295626 139.08781:3234 155.02582:2212 167.08128:2755 210.09102:2302 211.07222:8496 228.09872:69547 228.12427:2657	133620	388257	442818	564736	1550	278959	30059	14917	155703	4212	171954	155880	21484	666632	698677	8579	828	952	330239	123288	30732	22277	727621	36991	90489	126958	109303	6172	88603	48520	3933	170892	101973
9.45_220.09	220.093	9.452	Asn-Ser	Organic acids and derivatives	Carboxylic acids and derivatives	Amino acids, peptides, and analogues	Peptides	di-peptides	2A	HILIC ESI+	[M+H]+	C7H13N3O5	SONUFGRSSMFHFN-IMJSIDKUSA-N	C([C@@H](C(=O)N[C@@H](CO)C(=O)O)N)C(=O)N	71423722	60.04463:70418 70.02882:71686 70.06517:40672 72.08082:39805 74.57452:2658 74.57938:2880 76.03941:21657 84.04456:6766 85.03987:13486 87.05538:783665 88.03936:161260 97.02845:54960 98.02353:5310 106.04998:197014 110.07146:23341 112.0394:20376 115.05018:56825 116.03426:182783 122.02328:26531 126.05511:4779 127.03922:7034 129.06577:34664 133.06047:28964 140.03418:701581 143.04521:146445 143.05728:930…	171538	73088	530859	594271	nd	116124	2254	7503	2781	3577	702304	10761	16013	1109414	225036	17435	3010	2338	12510	3626	4015	nd	391835	4507	8216	5066	5974	49761	32710	17688	92539	35745	nd
9.91_362.20	362.203	9.907	Asn-Thr-Lys	Organic acids and derivatives	Carboxylic acids and derivatives	Amino acids, peptides, and analogues	Peptides	tri-peptides	2A	HILIC ESI+	[M+H]+	C14H27N5O6	PUUPMDXIHCOPJU-UHFFFAOYSA-N	CC(C(C(=O)NC(CCCCN)C(=O)O)NC(=O)C(CC(=O)N)N)O	18219293	60.30877:2587 66.42857:2576 67.25868:2189 70.06529:5297 74.0602:30733 76.51338:2062 84.04441:4167 84.07522:4651 84.08086:129659 87.05516:11921 88.03965:2941 98.02348:2632 98.9157:2294 101.10703:14113 103.11931:2198 103.99281:2564 111.05522:5079 126.05489:5614 129.06577:14784 129.1022:141504 129.11307:5212 130.08618:68365 143.08176:32861 147.11275:113602 155.82439:2336 168.11288:2862 170.09282:447…	2387	2245	4276	88105	nd	nd	1728	4106	nd	nd	nd	11452	nd	172082	2738	nd	2400	3200	10526	3854	7265	9121	210397	11968	3260	8006	nd	nd	nd	8439	207848	nd	2117
6.81_523.34	523.337	6.814	Asn-TriHydroxylated BA	Lipids and lipid-like molecules	Steroids and steroid derivatives	Bile acids, alcohols and derivatives	Glycinated bile acids and derivatives	conjugated bile acids	3	HILIC ESI+	[M+H]+	null	null	null		76.03922:3161 83.22148:2801 88.44711:2426 109.85139:2411 114.05487:3588 119.48041:2453 133.06078:10688 213.16507:2927 225.1665:3574 237.93922:2920 241.4742:2563 243.77136:2394 319.24289:20065 337.2518:39510 366.27997:5265 394.27383:54199 412.285:16580 469.30579:29072 487.31656:5789 487.57355:2812 508.36145:2709	138493	121233	51458	48666	nd	170192	3789	190798	233183	6885	90682	53670	36931	59905	80592	68516	75735	161665	96154	182063	68935	64330	220727	61071	126265	287591	5899	348788	299588	920571	3157	75108	233358
8.15_230.11	230.114	8.154	Asn-Val	Organic acids and derivatives	Carboxylic acids and derivatives	Amino acids, peptides, and analogues	Peptides	di-peptides	2A	HILIC ESI-	[M-H]-	C9H17N3O4	KWBQPGIYEZKDEG-FSPLSTOPSA-N	CC(C)[C@@H](C(=O)O)NC(=O)[C@H](CC(=O)N)N	7019992	50.6679:2236 58.02849:66317 68.57706:2378 70.02856:3800 71.02357:4545 73.75946:2304 74.02345:22851 82.02839:4632 87.00756:3989 96.00787:3698 97.93044:3848 98.0235:234108 109.0159:5623 113.03446:345566 113.92501:4426 114.93271:2859 116.07051:992293 124.07507:4956 126.04379:6272 126.05483:21135 127.08657:218547 128.0347:4130 129.1022:12043 141.10188:11731 142.08661:5448 151.08659:22650 155.08176:26…	211007	90611	241887	469315	1508	155799	10972	109489	39027	7396	150828	11811	26621	477555	590986	28634	6728	24303	53923	29142	53143	26651	467934	181682	77910	50930	63186	91130	79637	56728	119471	12123	28874
9.87_288.13	288.132	9.87	Asp-Arg	Organic acids and derivatives	Carboxylic acids and derivatives	Amino acids, peptides, and analogues	Peptides	di-peptides	2A	HILIC ESI-	[M-H]-	C10H19N5O5	PSZNHSNIGMJYOZ-WDSKDSINSA-N	C(C[C@@H](C(=O)O)NC(=O)[C@H](CC(=O)O)N)CN=C(N)N	16122509	51.50715:2513 60.38522:2566 66.87734:2220 67.02869:16880 95.02359:4257 96.00783:57597 98.02358:20126 98.96368:2443 112.08669:37681 112.23868:2500 113.02554:4534 113.0344:117177 113.04321:5429 114.05491:32287 120.51698:2383 129.11389:4208 131.08136:155044 141.10278:2468 142.09731:21352 149.07063:5724 156.07692:48343 166.06256:3174 166.08167:3364 166.09764:67196 167.08043:16064 173.10352:191229 181…	29132	nd	19865	30496	nd	182121	285	nd	nd	497	22516	nd	nd	41643	23779	nd	nd	405	401	nd	340	277	44149	371	590	738	945	1859	1253	nd	10378	655	nd
9.76_246.07	246.073	9.76	Asp-Asn	Organic acids and derivatives	Carboxylic acids and derivatives	Amino acids, peptides, and analogues	Peptides	di-peptides	2A	HILIC ESI-	[M-H]-	C8H13N3O6	VGRHZPNRCLAHQA-IMJSIDKUSA-N	C([C@@H](C(=O)N[C@@H](CC(=O)N)C(=O)O)N)C(=O)O	129700259	55.20858:2003 64.8524:1954 70.02846:19858 72.24123:2004 72.3351:2002 73.86471:2090 85.03953:2193 87.05523:19673 95.0238:15698 96.00771:39902 99.00771:2326 100.14896:2272 112.87067:2474 113.0345:124384 113.04329:4339 114.01845:107624 115.00224:2577 123.0555:16682 131.04509:196527 142.06154:4261 149.035:14469 158.15382:2255 166.06189:8556 167.04564:27675 184.0712:18137 185.05719:3463 202.11964:1469…	34084	2015	25366	24205	nd	189539	252	2326	594	327	44473	nd	341	37343	44876	2522	451	2383	347	485	1302	nd	104706	475	637	680	2283	27130	9413	1441	11413	nd	nd
9.65_247.06	247.057	9.647	Asp-Asp	Organic acids and derivatives	Carboxylic acids and derivatives	Amino acids, peptides, and analogues	Peptides	di-peptides	2A	HILIC ESI-	[M-H]-	C8H12N2O7	FRYULLIZUDQONW-IMJSIDKUSA-N	C([C@@H](C(=O)N[C@@H](CC(=O)O)C(=O)O)N)C(=O)O	471583	53.32639:3039 70.02861:7259 71.01252:58933 72.99197:3755 86.02337:15710 88.03915:126057 95.02374:4334 96.00785:76796 98.05999:4536 113.0345:978446 114.01853:34551 115.00252:345633 131.04501:98428 132.02917:602320 133.54413:3257 141.06592:26118 168.00398:4151 168.02945:148588 185.05627:148079 186.03937:4795 205.57242:3679 212.01939:17770 229.04648:539474 247.05786:25697	25084	2462	17739	32185	231	204256	910	370	nd	289	44060	782	932	30050	69812	7267	nd	10763	nd	606	1673	444	327464	1638	nd	nd	2213	11424	562	3563	23056	1671	nd
9.66_260.09	260.089	9.659	Asp-Gln	Organic acids and derivatives	Carboxylic acids and derivatives	Amino acids, peptides, and analogues	Peptides	di-peptides	2A	HILIC ESI-	[M-H]-	C9H15N3O6	GSMPSRPMQQDRIB-WHFBIAKZSA-N	C(CC(=O)N)[C@@H](C(=O)O)NC(=O)[C@H](CC(=O)O)N	471584	64.24557:2166 67.30133:2461 70.02849:4664 71.01256:2201 78.95775:3316 82.02877:4089 84.04414:58265 87.05506:12414 95.02401:3865 96.0079:206172 96.96854:32149 97.03967:3173 98.0236:5374 101.07109:28857 109.03993:9575 111.019:2403 113.03449:458592 114.01866:11447 115.00171:2100 116.03419:13413 125.03448:10582 127.05028:79811 128.03423:90510 131.04521:15668 137.07104:8726 139.04993:5122 143.97205:24…	57524	634	45434	45638	nd	209037	519	458	nd	568	82732	593	1100	54232	84188	3720	nd	4770	724	nd	1350	nd	86924	1976	nd	nd	1828	21547	10476	2168	23225	nd	nd
9.52_261.07	261.073	9.52	Asp-Glu	Organic acids and derivatives	Carboxylic acids and derivatives	Amino acids, peptides, and analogues	Peptides	di-peptides	2A	HILIC ESI-	[M-H]-	C9H14N2O7	CKAJHWFHHFSCDT-UHFFFAOYSA-N	C(CC(=O)O)C(C(=O)O)NC(=O)C(CC(=O)O)N	4130574	52.39846:2052 71.01231:5073 75.08633:1832 86.02354:4025 88.03908:9480 96.00787:36270 102.05463:18658 113.03436:151478 114.01826:5318 115.0023:18414 120.16684:2129 127.05022:18671 128.0341:159891 132.02908:48441 145.0609:28582 146.04482:89532 147.56296:2247 156.06277:2337 181.06071:14649 182.04466:10952 199.07106:12255 217.01572:2846 225.05099:13803 226.03317:3442 243.06187:99292 243.08899:4460 26…	71329	12148	89292	98871	nd	566845	3410	659	479	387	145058	3241	1895	115023	168778	15769	999	32586	2373	3917	2805	477	92740	679	2236	1198	1777	53762	4759	9767	71329	1784	406
9.54_191.07	191.066	9.54	Asp-Gly	Organic acids and derivatives	Carboxylic acids and derivatives	Amino acids, peptides, and analogues	Peptides	di-peptides	1	HILIC ESI+	[M+H]+	C6H10N2O5	JHFNSBBHKSZXKB-VKHMYHEASA-N	C([C@@H](C(=O)NCC(=O)O)N)C(=O)O	151148	56.04978:17967 59.0607:7384 66.87727:8226 68.17255:7203 70.02882:207291 70.96667:7587 74.02376:7291 76.03935:807738 82.78242:8025 85.03969:229270 88.03934:3268954 99.00755:30289 99.05505:53698 110.02369:2736476 113.03452:179160 127.05019:300523 128.0341:14684 131.04506:998114 134.04514:11030 138.01857:262588 142.42377:9236 145.06061:149028 155.04488:66499 156.02901:2036459 159.12482:10275 173.055…	389034	72803	299622	207878	nd	1562617	2229	3340	186383	168413	1315857	26063	452145	642521	225207	277818	187288	167922	193390	30264	27179	3616	788092	3640	449854	5115	285323	543950	224221	617664	70331	5307	2778
9.73_304.08	304.079	9.735	Asp-Gly-Asp	Organic acids and derivatives	Carboxylic acids and derivatives	Amino acids, peptides, and analogues	Peptides	tri-peptides	2A	HILIC ESI-	[M-H]-	C10H15N3O8	WBDWQKRLTVCDSY-UHFFFAOYSA-N	C(C(C(=O)NCC(=O)NC(CC(=O)O)C(=O)O)N)C(=O)O	18219498	57.15103:2372 71.01242:47581 73.03923:14551 74.02333:22025 83.0237:15048 84.00758:3147 88.03903:56584 96.00757:21962 96.04389:4497 98.02355:3531 100.03891:2503 104.03304:2449 109.03954:33755 110.02345:128562 111.00717:3141 111.01842:2990 113.03439:60520 114.01795:3622 115.00243:116986 127.05013:50738 128.03392:16059 131.04472:5422 132.02904:100501 135.01888:8892 145.06064:25434 152.04599:3527 153…	2904	604	2088	7410	nd	64784	204	559	nd	nd	3158	1060	nd	9480	3855	2155	nd	14289	776	nd	nd	315	26312	1104	405	nd	nd	21084	731	1166	7956	1335	248
9.88_271.10	271.104	9.885	Asp-His	Organic acids and derivatives	Carboxylic acids and derivatives	Amino acids, peptides, and analogues	Peptides	di-peptides	2A	HILIC ESI+	[M+H]+	C10H14N4O5	HSPSXROIMXIJQW-BQBZGAKWSA-N	C1=C(NC=N1)C[C@@H](C(=O)O)NC(=O)[C@H](CC(=O)O)N	9856673	51.04988:5700 70.02895:10022 83.06049:40230 88.03934:105147 95.0602:69735 110.07131:1554943 112.07777:6109 112.0869:16558 115.33688:6929 122.07107:10794 136.08702:128688 138.06628:37275 147.02747:6413 148.08658:7502 156.07672:1981147 162.06633:10683 164.082:13009 165.0771:57519 165.11255:11820 166.06099:125636 167.09236:7781 180.07706:126048 181.10834:29924 190.06133:71213 192.07643:15882 193.072…	61526	74229	78830	27749	nd	292945	nd	nd	nd	nd	683997	17844	nd	163650	63290	2822	nd	2619	6976	16041	13203	2840	785223	2388	3291	4828	nd	nd	4394	12344	23003	2082	nd
8.17_247.13	247.129	8.173	Asp-Ile	Organic acids and derivatives	Carboxylic acids and derivatives	Amino acids, peptides, and analogues	Peptides	di-peptides	2A	HILIC ESI+	[M+H]+	C10H18N2O5	BSWHERGFUNMWGS-HAFWLYHUSA-N	CC[C@H](C)[C@@H](C(=O)O)NC(=O)[C@H](CC(=O)O)N	9899628	56.93893:2039 60.7587:2079 62.30661:1881 69.06994:25502 70.02867:3827 70.06516:2910 70.16953:2400 77.19106:2046 85.03983:4788 86.09642:284079 86.93546:2137 87.09966:3763 88.03931:159650 98.02379:14780 110.02334:15463 113.10726:4256 124.03948:9782 132.10179:258031 133.06067:11013 141.1021:92091 141.12967:2455 155.118:4995 156.1017:32932 166.08621:88253 169.09685:5400 183.11292:35983 184.09665:1828…	1058766	3592049	3990457	1298172	18457	1959570	86768	268542	279277	80803	7413456	807542	182176	4892861	2290258	808457	181933	274796	1940661	730456	462784	568235	6814891	262383	415799	607411	425933	416672	524686	944824	352621	218654	114728
8.05_247.13	247.129	8.046	Asp-Leu	Organic acids and derivatives	Carboxylic acids and derivatives	Amino acids, peptides, and analogues	Peptides	di-peptides	2A	HILIC ESI+	[M+H]+	C10H18N2O5	ZVDPYSVOZFINEE-BQBZGAKWSA-N	CC(C)C[C@@H](C(=O)O)NC(=O)[C@H](CC(=O)O)N	6992367	69.07002:33558 70.02877:16783 72.0808:3894 85.03975:11671 86.09642:516898 87.09982:12468 88.03932:326977 98.02351:17316 110.02344:34083 113.10733:13490 115.04992:3556 118.87466:2725 122.33212:2233 122.60236:2433 124.039:10273 132.10179:541028 138.09114:10450 141.10216:151956 155.11736:12072 156.10159:21148 166.08618:169279 169.09752:16061 172.11696:2818 183.11282:70589 184.09663:32583 187.1077:15…	259527	297908	1005797	257243	18255	441853	45948	55231	67991	17755	1666656	214243	64912	1862922	766054	202066	11808	62109	92267	230342	186942	213473	2211541	134405	462832	86301	305408	58508	185144	275463	495548	25443	31883
8.52_265.09	265.085	8.517	Asp-Met	Organic acids and derivatives	Carboxylic acids and derivatives	Amino acids, peptides, and analogues	Peptides	di-peptides	2A	HILIC ESI+	[M+H]+	C9H16N2O5S	DYDKXJWQCIVTMR-WDSKDSINSA-N	CSCC[C@@H](C(=O)O)NC(=O)[C@H](CC(=O)O)N	9856584	56.04979:136227 61.01088:113825 61.01423:6115 69.03356:46189 70.02877:17123 70.06525:14537 72.0808:22451 74.02342:4012 81.62795:3000 84.04465:15579 84.08063:3832 86.05986:5304 86.09634:37104 88.03934:329560 98.02348:3121 99.00805:3546 102.05518:26189 104.05284:309445 106.91574:3033 110.07127:4221 111.05531:5525 116.01656:5799 119.01603:11662 124.03912:16828 126.05444:7539 130.04967:63967 133.0317…	40474	6445	104324	55080	nd	122199	nd	19606	34516	nd	10120	6181	nd	173822	3558	11608	14543	75804	45447	2876	14477	56510	79227	3202	136598	113801	nd	114863	121633	69931	263226	392869	394555
8.19_279.10	279.099	8.186	Asp-Phe	Organic acids and derivatives	Carboxylic acids and derivatives	Amino acids, peptides, and analogues	Peptides	di-peptides	1	HILIC ESI-	[M-H]-	C13H16N2O5	YZQCXOFQZKCETR-UWVGGRQHSA-N	C1=CC=C(C=C1)C[C@@H](C(=O)O)NC(=O)[C@H](CC(=O)O)N	93078	58.02849:3629 70.02857:22094 71.01227:5186 71.02377:4230 72.00774:40390 72.99203:2646 82.02865:26520 85.03902:3475 91.054:24895 95.02388:21059 96.0078:10919 98.02366:22723 99.00768:12887 109.01575:125694 113.03443:238471 114.01875:5096 115.00242:4207 115.32116:2599 116.04915:3157 117.03362:5332 118.06517:24091 125.03461:15476 126.04234:490702 145.06474:10231 146.05969:4324 147.04413:180835 148.07…	67134	24339	114951	103170	nd	161645	4547	919	1643	4549	136980	10604	13328	95980	211978	4578	nd	4225	4257	8373	17077	853	151026	8180	7548	23066	40857	28033	40966	14334	66926	nd	1038
9.14_229.08	229.083	9.143	Asp-Pro	Organic acids and derivatives	Carboxylic acids and derivatives	Amino acids, peptides, and analogues	Peptides	di-peptides	2A	HILIC ESI-	[M-H]-	C9H14N2O5	UKGGPJNBONZZCM-WDSKDSINSA-N	C1C[C@H](N(C1)C(=O)[C@H](CC(=O)O)N)C(=O)O	170612	114.05476:319834 229.08328:2445	115360	225206	82646	76297	1479	266847	13992	14461	48176	2805	98242	88654	6423	95121	185402	21430	485	22296	86750	62183	18153	24009	228164	33066	47773	117687	33935	30783	29801	26004	2239	83599	41936
9.67_221.08	221.077	9.674	Asp-Ser	Organic acids and derivatives	Carboxylic acids and derivatives	Amino acids, peptides, and analogues	Peptides	di-peptides	2A	HILIC ESI+	[M+H]+	C7H12N2O6	DWBZEJHQQIURML-IMJSIDKUSA-N	C([C@@H](C(=O)N[C@@H](CO)C(=O)O)N)C(=O)O	9964514	60.04467:47516 61.24458:1998 70.02902:14646 72.08106:2469 88.03936:209430 106.04992:225917 112.03898:2710 115.05041:8721 116.0344:36967 129.06566:5196 130.04982:9746 134.04433:3663 140.0341:78916 140.04581:4418 143.04468:17474 157.06062:15135 161.05547:38556 168.02895:4443 175.07149:12609 185.05605:12381 186.0397:49050 187.13101:2308 203.04451:2733 203.06615:51443 221.07629:29357	104484	83721	365876	135198	nd	448642	nd	3612	nd	2096	742739	37055	30514	321793	289993	11250	nd	4640	nd	6896	13991	nd	467450	nd	4392	3615	4502	3304	69074	16117	24839	2262	nd
9.57_233.08	233.078	9.572	Asp-Thr	Organic acids and derivatives	Carboxylic acids and derivatives	Amino acids, peptides, and analogues	Peptides	di-peptides	2A	HILIC ESI-	[M-H]-	C8H14N2O6	NTQDELBZOMWXRS-IWGUZYHVSA-N	C[C@H]([C@@H](C(=O)O)NC(=O)[C@H](CC(=O)O)N)O	22795536	58.02838:22096 70.02855:18767 71.01234:6842 72.00778:59472 74.02336:111114 82.02837:5857 84.00777:60536 84.04418:9098 85.03933:42326 88.03925:9276 96.0079:84107 97.0153:9114 97.41901:4476 98.02332:21767 99.05521:4123 100.03888:15675 101.29955:3788 109.03933:20665 110.02355:19211 110.05972:33175 111.01868:5811 111.05532:50097 113.03465:61568 114.01836:4886 118.04983:420423 125.03437:25559 125.0703…	10934	3807	4583	13899	nd	143859	249	nd	1702	nd	10442	1431	791	4776	23338	806	nd	662	2401	1647	537	339	45432	356	1302	1672	910	1943	1895	2728	6414	2189	828
8.12_318.11	318.11	8.125	Asp-Trp	Organic acids and derivatives	Carboxylic acids and derivatives	Amino acids, peptides, and analogues	Peptides	di-peptides	2A	HILIC ESI-	[M-H]-	C15H17N3O5	ZARXTZFGQZBYFO-JQWIXIFHSA-N	C1=CC=C2C(=C1)C(=CN2)C[C@@H](C(=O)O)NC(=O)[C@H](CC(=O)O)N	7020001	59.29342:2321 62.29144:2707 62.94495:2132 71.02387:3175 72.00789:10678 72.45683:2201 74.02335:8325 76.0462:2086 77.92389:2225 79.18386:2355 96.00847:2338 109.01587:14414 110.02349:27246 113.03446:130192 113.04327:4405 116.04929:49734 126.04286:5054 127.05013:52868 142.06538:16199 143.09074:2437 154.01402:3578 159.0923:12777 169.0771:9239 171.04085:4967 172.97171:2521 180.12009:2652 186.05466:1736…	34825	8174	42998	33080	1487	114822	1478	1140	2248	nd	78846	nd	1630	32964	72819	nd	nd	nd	1183	4974	1378	nd	55510	1015	8739	967	9406	2223	13897	3583	12553	929	2644
8.74_297.11	297.108	8.743	Asp-Tyr	Organic acids and derivatives	Carboxylic acids and derivatives	Amino acids, peptides, and analogues	Peptides	di-peptides	2A	HILIC ESI+	[M+H]+	C13H16N2O6	NALWOULWGHTVDA-UWVGGRQHSA-N	C1=CC(=CC=C1C[C@@H](C(=O)O)NC(=O)[C@H](CC(=O)O)N)O	152455	57.43863:2060 70.02904:10728 79.9464:1940 85.0397:57093 85.73133:2325 88.03931:80062 88.04531:2888 89.61525:2067 98.02372:2544 100.10094:2286 107.04919:14033 119.04946:14045 123.04422:14848 134.63623:2112 135.06778:2891 136.06361:3736 136.07565:137576 146.06039:14001 147.04398:11629 165.05461:144250 165.07011:4959 176.0372:17685 182.08115:174412 188.07117:10170 191.08069:15732 198.05524:15084 205…	225668	95708	145226	1146815	nd	155134	7338	nd	nd	3707	88930	3751	7583	184081	107244	7746	nd	3280	2775	24451	15213	6937	268857	4149	15973	16602	8519	140804	124229	49453	30994	nd	nd
8.49_231.10	231.098	8.49	Asp-Val	Organic acids and derivatives	Carboxylic acids and derivatives	Amino acids, peptides, and analogues	Peptides	di-peptides	2A	HILIC ESI-	[M-H]-	C9H16N2O5	CPMKYMGGYUFOHS-FSPLSTOPSA-N	CC(C)[C@@H](C(=O)O)NC(=O)[C@H](CC(=O)O)N	7009616	64.04178:6822 70.02843:9257 71.01258:26461 72.8848:7110 82.02852:14455 88.03915:37654 96.00784:11497 97.03944:16101 97.05064:6878 98.02344:25576 98.05994:15919 99.00774:13870 99.92471:15001 100.93223:8434 109.01575:130261 113.03433:376452 114.01849:40216 115.00239:67489 115.08651:183393 115.91972:9158 116.07043:3873618 124.07539:46195 126.04245:86084 126.05482:228665 126.09124:130920 127.08675:25…	452708	121304	162267	184438	982	719538	10570	12127	12808	11909	364228	33489	25274	205238	360985	60430	2410	29646	269249	8668	15391	2850	4923805	19239	2242395	53342	78754	137772	81186	6822	133947	1381	12353
8.77_133.06	133.06	8.769	Asparagine	Organic acids and derivatives	Carboxylic acids and derivatives	Amino acids, peptides, and analogues	Amino acids and derivatives	amino acids, basic	1	HILIC ESI+	[M+H]+	C4H8N2O3	DCXYFEDJOCDNAF-REOHCLBHSA-N	C([C@@H](C(=O)[O-])[NH3+])C(=O)N	6267	56.33714:115495 67.30817:118893 68.05377:133321 74.02352:165014 75.14009:142597 78.23864:120669 83.99737:128710	2629028	2589202	5689033	1938001	336413	2149976	354680	746510	621730	335603	15853712	1381161	502186	2472919	2499548	424580	640011	748502	1101234	881945	639544	702977	12623442	373832	886397	548528	600885	334925	923754	1573221	15415563	715003	483846
9.31_132.03	132.029	9.312	Aspartic acid	Organic acids and derivatives	Carboxylic acids and derivatives	Amino acids, peptides, and analogues	Amino acids and derivatives	amino acids	1	HILIC ESI-	[M-H]-	C4H7NO4	CKLJMWTZIZZHCS-REOHCLBHSA-N	C([C@@H](C(=O)O)N)C(=O)O	44367445	54.7011:24084 71.01249:25868 74.84116:20033 80.97041:21021 80.97679:19555 88.03921:152971 115.0025:44728 132.02925:39636	2674044	427423	520048	358424	30971	4502518	127273	51497	62109	27758	771097	191974	345790	624820	2012282	128282	35367	139216	115827	286395	229278	197833	3848911	409421	1186767	138695	984513	170911	466369	330832	1058925	207460	28572
1.36_559.26	559.26	1.362	Atorvastatin	Organoheterocyclic compounds	Pyrroles	Substituted pyrroles	Phenylpyrroles	drugs	2A	HILIC ESI+	[M+H]+	C33H35FN2O5	XUKUURHRXDUEBC-KAYWLYCHSA-N	CC(C)C1=C(C(=C(N1CC[C@H](C[C@H](CC(=O)O)O)O)C2=CC=C(C=C2)F)C3=CC=CC=C3)C(=O)NC4=CC=CC=C4	60823	50.55607:2624 71.36881:2661 79.05425:11352 82.96498:2972 83.04906:4163 101.0602:3879 102.468:2974 120.04427:11720 199.82494:2855 202.72911:5225 238.10272:23893 249.09512:17670 250.10251:355505 251.11075:5187 252.11807:15808 252.9335:3112 262.10312:16824 264.11783:3787 276.08279:16585 276.11755:150594 277.12323:3560 279.14117:13042 280.15085:13726 290.13477:3414 292.14935:251343 294.09201:3642 294…	nd	nd	nd	nd	nd	nd	nd	nd	nd	nd	nd	nd	nd	nd	nd	nd	nd	nd	nd	nd	nd	nd	nd	nd	nd	nd	nd	nd	nd	nd	nd	nd	nd
1.43_187.10	187.097	1.429	Azelaic acid	Lipids and lipid-like molecules	Fatty Acyls	Fatty acids and conjugates	Medium-chain fatty acids	dicarboxylic acids	2A	HILIC ESI-	[M-H]-	C9H16O4	BDJRBEYXGGNYIS-UHFFFAOYSA-N	C(CCCC(=O)O)CCCC(=O)O	19347555	50.17078:4649 57.03324:79893 58.00151:3477 69.03326:6603 74.39586:3516 75.17365:3581 79.39759:4210 83.04893:5213 84.93731:5062 85.39486:3516 97.06466:298015 99.92471:28189 100.9334:4569 115.91944:9520 116.92756:7402 120.58105:3877 123.08053:105958 125.09611:5942900 126.09962:54721 129.98108:4014 143.10687:120803 169.08641:112191 187.097:4316394	1273821	4345505	567776	417895	1976602	3702528	3000467	1241467	1296943	1926533	2338732	3751855	2905830	641120	4158555	1661979	1520716	1316059	5274459	24595440	19769126	9321520	3882565	4898876	12127659	2560019	30368626	2249772	1690831	3027303	359779	1132853	1091626
1.11_121.03	121.028	1.107	Benzoic acid	Benzenoids	Benzene and substituted derivatives	Benzoic acids and derivatives	Benzoic acids	phenolic natural products	2B	HILIC ESI-	[M-H]-	C7H6O2	WPYMKLBDIGXBTP-UHFFFAOYSA-N	C1=CC=C(C=C1)C(=O)O	20144841	51.04068:1824 77.5824:1991 91.01755:2161 92.062:2130 93.03333:2751 93.41222:1745 98.73102:1718 108.02046:8491 121.02843:516316	2986298	1621103	480665	895716	858831	18777992	723419	817982	666932	1016268	1066841	1790035	1434567	836361	573863	644250	868748	1076633	819644	4239848	2308196	1203227	1165642	806931	3888234	1163304	13042475	580597	956967	2549873	575488	624822	714961
148	248	435564	beta-alanine	Organic acids and derivatives	Carboxylic acids and derivatives	Amino acids, peptides, and analogues	Amino acids and derivatives	amino acids	1	GCMS		C3H7NO2	UCMIRNVEIXFBKS-UHFFFAOYSA-N	C(CN)C(=O)O	239	85:228.0 86:3117.0 87:240.0 90:32.0 93:32.0 95:19.0 99:386.0 100:1891.0 101:337.0 102:313.0 103:237.0 104:118.0 107:63.0 113:116.0 114:91.0 117:236.0 119:17.0 120:39.0 129:105.0 130:635.0 133:1533.0 134:301.0 135:92.0 137:24.0 142:51.0 146:224.0 147:2196.0 148:431.0 160:346.0 161:56.0 162:41.0 164:29.0 168:16.0 170:19.0 172:67.0 173:3.0 174:3380.0 175:583.0 176:292.0 181:27.0 187:19.0 188:94.0 18…	952	4668	687	1153	18158	786	6907	5174	5266	10901	460	3103	706	1399	1890	6804	9859	4927	2927	6599	8214	5766	609	15214	8380	4606	28034	1745	7946	4751	725	5423	1742
100873	160	965352	beta-gentiobiose	Organic oxygen compounds	Organooxygen compounds	Carbohydrates and carbohydrate conjugates	Glycosyl compounds	sugars	1	GCMS		C12H22O11	DLRVVLDZNNYCBX-LIZSDCNHSA-N	C([C@@H]1[C@H]([C@@H]([C@H]([C@@H](O1)OC[C@@H]2[C@H]([C@@H]([C@H]([C@@H](O2)O)O)O)O)O)O)O)O	441422	85:1429.0 86:721.0 87:1340.0 88:666.0 89:9018.0 90:749.0 91:536.0 92:96.0 93:135.0 94:142.0 95:134.0 96:89.0 97:641.0 98:223.0 99:1242.0 100:2366.0 101:8618.0 102:2362.0 103:22500.0 104:1984.0 105:4901.0 106:339.0 107:183.0 109:858.0 110:33.0 111:683.0 112:262.0 113:1304.0 114:964.0 115:1755.0 116:4243.0 117:12702.0 118:1086.0 119:1415.0 120:139.0 121:184.0 125:66.0 126:100.0 127:843.0 128:487.0 …	31845	20277	54382	37537	6993	84234	6700	683	1306	3516	13654	9689	2828	10372	108087	1938	2864	5572	3078	1466	3784	2346	12607	1988	2352	6131	3240	10744	3872	1099	29936	3838	1717
1.26_243.20	243.196	1.258	beta-Hydroxymyristic acid	Lipids and lipid-like molecules	Fatty Acyls	Fatty acids and conjugates	Long-chain fatty acids	hydroxy FAs	2B	HILIC ESI-	[M-H]-	C14H28O3	ATRNZOYKSNPPBF-UHFFFAOYSA-N	CCCCCCCCCCCC(CC(=O)O)O	16064	65.20105:2026 66.76224:1982 91.22939:2345 93.03323:2285 97.02785:3387 97.06445:2155 115.77231:2052 115.91959:9326 117.93551:2085 125.06028:2420 130.04118:4216 159.04407:4230 166.20937:2088 171.08105:8344 181.06516:2539 197.19041:237918 199.07585:172991 200.53174:6152 215.07076:2545 225.14938:3210 225.1846:3022 241.17981:2421 243.06683:44919 243.19638:518190	6954	1294	858	2663	nd	8351	nd	6884	5831	1412	841	1647	1051	2471	nd	3248	7076	2633	810	2673	9348	8223	4034	917	4316	724	nd	3023	1924	20043	9374	1201	852
7.20_118.09	118.086	7.196	Betaine	Organic acids and derivatives	Carboxylic acids and derivatives	Amino acids, peptides, and analogues	Amino acids and derivatives	trimethyl ammonium compounds	1	HILIC ESI+	[M+H]+	C5H11NO2	KWIUHFFTVRNATP-UHFFFAOYSA-N	C[N+](C)(C)CC(=O)[O-]	247		131282313	61800009	10448507	46497377	2593041	96859803	7360195	32614894	23332566	3422572	39608802	28097736	110976357	14904464	49879530	34118953	30642014	32661906	40636055	30336941	52151179	1320769	36245485	50666638	34492509	82218106	13490647	92428040	126785035	31999385	206321113	102646700	66542168
5.90_120.10	120.102	5.899	Betaine aldehyde cation	Organic nitrogen compounds	Organonitrogen compounds	Quaternary ammonium salts	Tetraalkylammonium salts	trimethyl ammonium compounds	2A	HILIC ESI+	[Cat+H2O]+	C5H12NO	SXKNCCSPZDCRFD-UHFFFAOYSA-N	C[N+](C)(C)CC=O	249	50.56492:3150 53.42947:3724 58.06519:4459 58.73613:3719 59.07313:6494 60.08095:3320 61.02874:3517 63.71637:3857 83.74598:4485 98.34855:3367 102.09132:266485 120.08124:6399 120.10188:194919	nd	nd	3643	33524	nd	5673	6423	nd	41568	nd	nd	nd	nd	6694	19602	17416	nd	4279	21814	2891	2381	6706	21184	3800	nd	17865	7372	nd	5657	3953	33924	16387	8988
7.74_160.10	160.097	7.735	Betonicine	Organic acids and derivatives	Carboxylic acids and derivatives	Amino acids, peptides, and analogues	Amino acids and derivatives	imino acids	2A	HILIC ESI+	[M+H]+	C7H13NO3	MUNWAHDYFVYIKH-LWOQYNTDSA-N	C[N+]1(CC(CC1C(=O)[O-])O)C		52.23295:6121 53.03875:13787 58.06565:27475 64.15406:6344 88.07573:247909 95.04913:56405 100.07578:14970 102.05501:36816 105.04454:25457 105.07384:6065 114.09148:12264 142.9959:24754 160.03653:91204 160.09662:11049808	40488	244556	11547	18455	245323	257521	174345	40697	43695	89682	120039	305972	317254	31010	95438	14869	9194	24190	93285	291615	273879	178530	364254	417243	869280	571981	873384	197953	313440	193441	358352	81207	268452
1.00_585.27	585.27	1.003	bilirubin	Organoheterocyclic compounds	Tetrapyrroles and derivatives	Bilirubins	Bilirubins	bile pigments	2A	HILIC ESI+	[M+H]+	C33H36N4O6	BPYKTIZUTYGOLE-IFADSCNNSA-N	CC1=C(NC(=C1CCC(=O)O)CC2=C(C(=C(N2)/C=C\3/C(=C(C(=O)N3)C)C=C)C)CCC(=O)O)/C=C\4/C(=C(C(=O)N4)C=C)C	5280352	52.69841:11134 59.94663:11168 94.66349:10468 98.80968:11412 109.22149:11291 133.0645:11908 135.08046:179210 198.11522:62483 200.39078:39420 211.08661:16065 211.12286:22597 212.12891:75731 214.10738:11763 225.10275:69362 226.10934:77556 227.11768:69340 228.12074:17691 229.13408:12865 238.12204:55907 239.11803:118019 240.12497:157419 253.13274:42805 254.11803:58378 255.14789:92895 256.12537:15958 2…	3100515	279315	868165	200473	nd	2311208	nd	248291	585292	nd	nd	nd	nd	502315	331776	105923	642080	1212910	nd	531949	nd	74670	836111	305573	168356	1280762	nd	nd	290754	601175	nd	1505706	36510
1.98_583.25	583.254	1.977	Biliverdin	Organoheterocyclic compounds	Tetrapyrroles and derivatives	Bilirubins	Bilirubins	bile pigments	1	HILIC ESI+	[M+H]+	C33H34N4O6	RCNSAJSGRJSBKK-NSQVQWHSSA-N	CC\1=C(/C(=C/C2=C(C(=C(N2)/C=C\3/C(=C(C(=O)N3)C)C=C)C)CCC(=O)O)/N/C1=C\C4=NC(=O)C(=C4C)C=C)CCC(=O)O	5280353	56.02993:3127 59.16666:2988 123.22318:3450 199.51195:13229 209.10754:4027 225.10184:6410 227.1179:12188 237.10211:10821 238.11067:13360 239.11876:3716 251.11745:3938 252.12434:3580 253.13327:23922 269.12845:30076 271.1088:23298 271.13977:4252 279.11288:21851 284.11566:6947 285.12463:6030 286.13165:3620 297.1235:798213 299.1395:61026 327.2373:2994 354.15765:3585 402.18134:5864 403.11053:3461 448.1…	648767	54021	113294	176199	nd	1542496	23136	102628	217348	69169	233654	40900	62254	7819	82468	87432	37304	210845	11254	126500	15824	131064	216835	86877	125727	356763	nd	486448	340425	238193	3150	85868	48557
2.94_245.10	245.095	2.936	Biotin	Organoheterocyclic compounds	Biotin and derivatives		Biotin and derivatives	imidazoles	1	HILIC ESI+	[M+H]+	C10H16N2O3S	YBJHBAHKTGYVGT-UHFFFAOYSA-N	C1C2C(C(S1)CCCCC(=O)O)NC(=O)N2	253	64.50601:2369 70.70124:2565 77.56447:2003 95.62498:1864 97.03986:3205 129.4104:2021 139.07571:1999 145.52458:1966 166.0685:4384 167.05252:3213 184.08009:2753 199.0883:4797 209.07448:9702 227.08467:299640 245.09431:63447	71403	3983	58202	10042	37899	114388	7326	119102	96637	129035	4284	8293	3545	37376	946339	804809	556520	599193	65419	244320	290645	245711	85037	63430	216341	69054	871517	20743	95638	112524	nd	2716	80207
9.17_552.19	552.19	9.168	Blood Group A Trisaccharide	Organic oxygen compounds	Organooxygen compounds	Carbohydrates and carbohydrate conjugates	Oligosaccharides	tri-peptides	3	HILIC ESI+	[M+Na]+	C20H35NO15	HUMHYXGDUOGHTG-HEZXSMHISA-N	C[C@H]1[C@H]([C@H]([C@@H]([C@@H](O1)O[C@@H]2[C@H]([C@H]([C@H](OC2O)CO)O)O[C@@H]3[C@@H]([C@H]([C@H]([C@H](O3)CO)O)O)NC(=O)C)O)O)O	46906086	62.14431:2622 62.59334:2255 65.62171:2975 127.27229:2890 168.92783:2893 199.62946:2719 202.43071:3584 336.50577:2782 349.11148:3032 388.12463:3370 406.13162:125886 552.19:175632 552.28674:6127	227703	53799	146769	150392	nd	183513	nd	nd	nd	nd	141884	2018	nd	130596	nd	nd	nd	nd	nd	nd	nd	nd	12937	nd	nd	nd	nd	nd	240270	nd	59632	2741	nd
342044	174	245240	butylamine	Organic nitrogen compounds	Organonitrogen compounds	Amines	Primary amines	biogenic polyamines	1	GCMS		C4H11N	HQABUPZFAYXKJW-UHFFFAOYSA-N	CCCCN	8007	86:56920.0 87:7197.0 88:16752.0 89:2368.0 90:448.0 91:1504.0 92:288.0 96:557.0 98:278.0 99:1172.0 100:32017.0 101:5705.0 102:5864.0 103:3693.0 104:390.0 105:5521.0 106:1628.0 108:168.0 110:10664.0 112:510.0 114:4580.0 115:3719.0 121:1127.0 122:287.0 123:876.0 124:74.0 126:1201.0 128:44795.0 129:6901.0 130:14133.0 131:4040.0 132:956.0 133:5021.0 134:1010.0 135:2146.0 136:162.0 137:1361.0 138:986.0…	2784	11822	3959	4869	18646	4900	1155	5303	5716	4766	1426	1357	3786	1586	4080	3413	3684	3526	1963	2751	3887	3462	1553	5655	5160	2172	3979	3429	4065	2217	273	1246	3253
BA			Butyric Acid	Lipids and lipid-like molecules	Fatty Acyls	Fatty acids and conjugates	Straight chain fatty acids	butyrates	1	SCFA_GC		C4H8O2	FERIUCNNQQJTOY-UHFFFAOYSA-N	CCCC(=O)O	264		132	567	233	38	1048	178	291	370	399	404	392	702	1871	57	48	120	244	122	436	1019	551	442	206	1281	669	288	971	303	653	498	41	146	167
9.04_103.12	103.123	9.044	Cadaverine	Organic nitrogen compounds	Organonitrogen compounds	Amines	Primary amines	biogenic polyamines	2B	HILIC ESI+	[M+H]+	C5H14N2	VHRGRCVQAFMJIZ-UHFFFAOYSA-N	C(CCN)CCN	273	58.47515:1957 68.69232:1774 69.04338:1715 76.33817:1741 86.09629:13101 88.49323:1706	652266	76204975	3497278	1434257	7736558	662779	9256980	112948152	136925072	10769452	286246	50576113	14881820	1288078	12156620	24110024	40157461	33739607	46346740	86647339	63943656	97295440	1048630	144439002	69360910	78127853	44914787	1039456	1554596	15626002	1028158	84133690	125548387
1.98_179.03	179.034	1.983	Caffeic acid	Phenylpropanoids and polyketides	Cinnamic acids and derivatives	Hydroxycinnamic acids and derivatives	Hydroxycinnamic acids	phenolic natural products	1	HILIC ESI-	[M-H]-	C9H8O4	QAIPRVGONGVQAS-RQOWECAXSA-N	C1=CC(=C(C=C1/C=C\C(=O)O)O)O	1549111	52.25103:1906 59.68824:2083 89.53667:2243 107.04887:10066 134.03589:13628 134.61366:2544 135.04396:1799581 136.04762:8836 137.02235:7847 144.87048:4026 178.90276:2366 179.03412:641416	1417438	176514	148192	117430	38789	1587524	51860	79886	42846	21467	225767	227645	161457	170447	84902	53512	261867	517697	502175	362269	199259	565469	4278576	33184	152232	3582993	92755	1090259	1394655	57731	124156	284059	71716
1.21_195.09	195.088	1.211	Caffeine	Organoheterocyclic compounds	Imidazopyrimidines	Purines and purine derivatives	Xanthines	phenolic natural products	2B	HILIC ESI+	[M+H]+	C8H10N4O2	RYYVLZVUVIJVGH-UHFFFAOYSA-N	CN1C=NC2=C1C(=O)N(C(=O)N2C)C	2519		5730901	1642199	2937789	5778024	604129	6037873	283976	1007922	832340	737856	1111746	1720265	1674113	5850032	2302739	3254108	3243900	1992762	1526196	1886925	2463768	1792596	838875	932576	1403729	1252364	1563025	696042	1305063	748203	1223594	833568	885560
9.05_311.04	311.038	9.046	Caftaric acid	Phenylpropanoids and polyketides	Cinnamic acids and derivatives	Hydroxycinnamic acids and derivatives	Coumaric acids and derivatives	phenolic natural products	2A	HILIC ESI-	[M-H]-	C13H12O9	SWGKAHCIOQPKFW-JTNORFRNSA-N	C1=CC(=C(C=C1/C=C/C(=O)O[C@H]([C@H](C(=O)O)O)C(=O)O)O)O	6440397	59.01248:24621 65.07262:2125 69.89484:2381 71.01257:4903 72.99155:9949 87.0019:3384 87.00741:47139 89.02293:4578 101.02307:3415 103.00245:8621 112.9866:4370 113.02286:2755 121.01293:2132 130.99803:2743 135.04401:149348 149.00806:643226 179.03413:392457 201.03302:5670 237.06143:4263 255.45856:2306 303.79208:2433 311.09857:16910	21592	21644	3308	14999	nd	176794	nd	1296	2966	294	8746	518	nd	22213	7018	13152	nd	3412	18287	4979	nd	nd	19702	nd	4969	324640	776	28797	9655	14982	1078	135909	9984
50422	229	452386	capric acid	Lipids and lipid-like molecules	Fatty Acyls	Fatty acids and conjugates	Medium-chain fatty acids	saturated_FA	1	GCMS		C10H20O2	GHVNFZFCNZKVNT-UHFFFAOYSA-N	CCCCCCCCCC(=O)O	2969	86:58.0 95:73.0 100:128.0 115:203.0 116:59.0 117:1692.0 118:22.0 129:683.0 130:12.0 131:212.0 132:438.0 143:65.0 145:173.0 154:11.0 168:16.0 183:18.0 185:23.0 201:16.0 229:495.0 230:98.0 243:21.0 244:16.0 338:5.0 388:4.0 421:13.0 452:4.0 478:6.0 497:4.0	5492	3620	8089	13182	22391	3351	21457	4327	6307	10409	2088	1877	4593	4481	6191	5976	8196	7615	2820	4987	8168	4431	2923	14332	6627	4854	7860	10093	5540	3197	658	1919	4464
1.18_306.21	306.206	1.18	Capsaicin	Benzenoids	Phenols	Methoxyphenols	Methoxyphenols	phenolic natural products	2A	HILIC ESI+	[M+H]+	C18H27NO3	YKPUWZUDDOIDPM-SOFGYWHQSA-N	CC(C)/C=C/CCCCC(=O)NCC1=CC(=C(C=C1)O)OC	1548943	50.84674:2114 51.20074:2327 56.6382:2586 68.55019:2198 69.06989:4017 81.0698:3342 95.0854:2341 97.06493:3160 100.07565:2374 107.08538:3240 109.10134:3919 114.09145:5155 115.63304:2311 122.03573:3101 126.0915:3386 131.34898:2029 133.1012:9026 135.11685:13680 137.05969:867771 147.11711:3004 151.11147:3740 153.12738:19515 170.15408:31523 182.15402:33008 270.98636:2285 288.19571:9803 302.39478:2442 3…	37477	18639	48366	22438	26399	29172	19173	25460	37162	22423	45541	29912	18927	29601	30722	40907	40858	43369	21754	38769	25905	47533	38402	47902	21915	49368	25344	27669	21385	23597	21474	26047	36735
0.70_344.28	344.279	0.702	CAR 12:0	Lipids and lipid-like molecules	Fatty Acyls	Fatty acid esters	Acyl carnitines	carnitines	1	CSH ESI+	[M]+	C19H37NO4	FUJLYHJROOYKRA-QGZVFWFLSA-N	CCCCCCCCCCCC(=O)O[C@H](CC(=O)[O-])C[N+](C)(C)C	168381	71.08575:3979 75.39042:2747 75.39659:2227 83.08556:3784 85.02841:668970 85.10085:2968 89.05972:15776 94.97157:2836 95.08595:5376 97.10054:2542 100.11197:2763 100.69687:2413 109.10076:5201 119.59037:2653 129.1217:2591 133.08591:5033 144.10202:15494 183.17419:31484 199.18846:6332 200.19177:6380 201.19226:3331 202.81581:5041 215.0957:3024 217.19974:5276 218.20229:15213 219.20406:12600 235.32832:2350…	2558689	1078897	328453	2248701	97193	1506508	165024	289775	560127	66871	1410323	351944	82991	2321086	547863	333033	699716	1556493	176196	351610	112667	74428	395286	119128	121493	254442	95719	597190	120004	1066961	50428	137503	148756
0.62_342.26	342.264	0.62	CAR 12:1	Lipids and lipid-like molecules	Fatty Acyls	Fatty acid esters	Fatty acid esters	carnitines	2B	CSH ESI+	[M]+	C19H35NO4	JEOZLTJHDSKQIT-CLVCIHKQSA-N	CCCCCCCCC/C=C/C(=O)O[C@@H](CCC(=O)[O-])[N+](C)(C)C	53481671	73.02847:34219 73.26908:2758 81.06992:14896 81.25163:2914 83.08559:33753 85.02851:1037156 91.08202:2595 93.67359:2952 95.08599:4542 97.0648:5463 97.10143:28582 107.08566:9482 111.11634:3469 111.41792:2885 121.10108:5159 144.10197:34577 157.0495:69214 163.14806:21287 181.15892:80264 199.16963:44529 202.71896:5369 219.03622:3403 283.1904:256846 342.26398:797913	1577869	23936	2668426	1506299	nd	2642192	nd	56577	129496	nd	152722	nd	nd	1060679	1060262	213548	297902	608393	nd	61390	nd	nd	201994	nd	nd	86623	nd	151444	nd	152498	28529	nd	nd
0.75_358.29	358.294	0.75	CAR 13:0	Lipids and lipid-like molecules	Fatty Acyls	Fatty acid esters	Acyl carnitines	carnitines	2A	CSH ESI+	[M+H]+	C20H39NO4	OLAOWMDKXPIITQ-UHFFFAOYSA-N	O=C([O-])CC(OC(=O)CCCCCCCCCCCC)C[N+](C)(C)C	3072472	71.08557:858135 81.06997:117447 83.08551:90044 85.02837:36896828 85.10098:630916 95.0855:135456 97.10153:34170 99.11684:86172 103.07512:47639 107.17727:44745 109.1008:189307 113.13241:92510 117.09074:30294 123.11684:131524 125.40972:21911 129.07867:29967 135.08038:89332 144.10179:1049598 146.60896:21584 147.11783:27750 161.0965:51328 179.17955:84728 191.10649:536081 196.99165:95099 197.01456:1262…	1266157	273661	2366137	1002934	87046	2769075	11938	70870	460549	29775	476549	50377	22730	1182216	542171	108232	198577	292983	57890	117745	163617	52074	573555	376157	131604	840852	nd	459927	58393	686877	79630	594268	42206
1.03_372.31	372.31	1.027	CAR 14:0	Lipids and lipid-like molecules	Fatty Acyls	Fatty acid esters	Acyl carnitines	carnitines	2A	CSH ESI+	[M+H]+	C21H41NO4	PSHXNVGSVNEJBD-UHFFFAOYSA-N	O=C([O-])CC(OC(=O)CCCCCCCCCCCCC)C[N+](C)(C)C	6426854	71.08558:4226 81.06974:2915 85.0285:578689 85.10122:3822 86.33723:2328 86.49408:2172 86.72275:2347 90.97725:2289 95.0854:4891 97.10133:2085 112.07367:2389 116.42479:2360 123.11686:4314 131.42697:2548 144.1021:16709 172.3183:2385 197.76393:21136 211.20583:17190 294.65381:2579 304.15518:3437 313.23666:55082 324.80408:2551 341.88507:2347 371.82016:4618 372.17703:15152 372.31082:473042	1320276	156879	112088	1213287	nd	522381	7498	470797	928704	nd	286405	74888	nd	910047	350846	184267	259929	433484	30372	237924	16444	63112	306484	15292	48066	91924	nd	321543	nd	970482	nd	14762	94534
0.75_370.29	370.295	0.75	CAR 14:1	Lipids and lipid-like molecules	Fatty Acyls	Fatty acid esters	Acyl carnitines	carnitines	1	CSH ESI+	[M]+	C21H39NO4	NNCBVXBBLABOCB-SEYXRHQNSA-N	CCCCCCCC/C=C\CCCC(=O)OC(CC(=O)[O-])C[N+](C)(C)C	22833575	74.09617:2212 78.00375:2302 81.07001:2603 83.0491:2571 85.0285:236583 95.08535:2921 105.06988:33607 106.07331:19654 109.10079:3016 121.06467:2462 121.10077:4464 135.11612:3587 144.10201:5559 191.17935:4804 196.93977:23515 209.19041:3145 311.22278:17269 314.12228:2880 365.62491:3035 370.29541:192115	1314057	400227	656685	1342803	10422	584814	14080	923602	1118538	nd	515395	161638	4621	1910556	305188	80580	114752	409230	779701	1525356	155974	240014	2870382	79240	210772	973251	nd	631560	nd	1939568	14300	127627	96342
0.68_368.28	368.279	0.677	CAR 14:2	Lipids and lipid-like molecules	Fatty Acyls	Fatty acid esters	Fatty acid esters	carnitines	2B	CSH ESI+	[M]+	C21H37NO4	HXOGMKPCIDSSKJ-NKBLVAAJSA-N	CCCCCCCC/C=C/C=C/CC(=O)O[C@@H](CCC(=O)[O-])[N+](C)(C)C	53481681	79.0542:8734 81.06989:58377 83.08537:20638 85.0284:1312853 91.05427:14209 91.83809:3997 93.06983:14649 95.0856:43472 97.06488:5896 97.1012:20562 103.03905:7065 105.06969:4328 107.08511:28588 109.10117:47587 111.08019:6293 119.0854:22452 121.10101:14172 123.08006:4968 123.11671:51401 125.09576:5592 129.97734:3997 133.10109:40181 135.11594:4681 137.09604:9014 144.10179:58199 147.11699:19124 157.049…	589737	106629	199919	520692	nd	307420	9344	nd	63039	nd	312969	nd	nd	548543	38857	nd	nd	80033	44056	248214	nd	nd	1090023	nd	nd	490312	nd	475641	nd	714025	nd	nd	nd
0.70_382.29	382.295	0.699	CAR 15:2	Lipids and lipid-like molecules	Fatty Acyls	Fatty acid esters	Acyl carnitines	carnitines	2A	CSH ESI+	[M+H]+	C22H39NO4	DPVOVCRNFWGEFP-UHFFFAOYSA-N	O=C([O-])CC(OC(=O)CCCCCCC=CCC=CCCC)C[N+](C)(C)C		81.07005:2799 85.02846:50117 104.97817:2444 109.10088:10067 123.11711:7920 125.61322:2109 132.1804:1974 139.11082:3105 199.99452:4996 200.01559:9197 382.29456:100649	99881	129691	298370	155977	37568	482140	103221	249093	386749	24833	260749	29396	19395	224906	165952	62022	413606	771957	468006	952577	380264	141198	1114249	5339	221692	758122	19312	289600	140259	1542794	27843	227945	184413
1.04_380.28	380.279	1.037	CAR 15:3	Lipids and lipid-like molecules	Fatty Acyls	Fatty acid esters	Acyl carnitines	carnitines	2A	CSH ESI+	[M+H]+	C22H37NO4	KXYUEVBTZKGNJQ-UHFFFAOYSA-N	O=C([O-])CC(OC(=O)CCCCC=CCC=CCC=CCC)C[N+](C)(C)C		76.47007:2000 77.18451:1941 83.08573:3326 85.01234:2304 86.11971:1999 88.11277:2102 89.0601:10113 89.7636:2017 91.05437:2694 91.15044:2267 95.08582:2448 105.07047:2339 107.08537:2938 119.08583:12676 121.10167:4535 132.23431:2020 133.10173:3612 147.11731:3592 149.13232:2210 157.10164:2914 177.12764:2364 189.1644:13775 195.1228:2974 202.84946:4359 203.0477:3064 207.1749:2397 217.15967:16503 227.957…	57402	67596	32931	51775	114540	92530	101181	70770	107677	67465	79118	7136	54668	33030	92535	52898	55099	75914	52152	59560	65154	42564	63349	84044	98029	90756	46305	60339	87369	70336	45532	50577	74595
1.58_400.34	400.342	1.581	CAR 16:0	Lipids and lipid-like molecules	Fatty Acyls	Fatty acid esters	Acyl carnitines	carnitines	1	CSH ESI+	[M]+	C23H45NO4	XOMRRQXKHMYMOC-OAQYLSRUSA-N	CCCCCCCCCCCCCCCC(=O)O[C@H](CC(=O)[O-])C[N+](C)(C)C	11953816	70.19205:2338 85.02856:267962 95.08513:2718 144.10231:3106 148.78294:2178 149.06009:3443 195.85422:2552 227.83002:2390 239.23628:11092 285.05688:2162 341.26947:22873 372.27942:2735 400.3421:210136	2228037	221194	553865	1715008	nd	1224544	11043	1351116	2422156	nd	384006	167217	6085	1377193	805547	270007	679007	974229	232310	1307514	118524	298587	1102078	267646	333824	451442	nd	2156466	147472	3989142	3298	67036	198307
0.91_396.31	396.31	0.913	CAR 16:2	Lipids and lipid-like molecules	Fatty Acyls	Fatty acid esters	Acyl carnitines	carnitines	2A	CSH ESI+	[M+H]+	C23H41NO4	CMVGCHSJDXKPBB-UHFFFAOYSA-N	O=C([O-])CC(OC(=O)CCCCCCCC=CCC=CCCC)C[N+](C)(C)C	88490655	79.38577:2122 81.06965:12676 83.0853:14335 85.0284:355880 93.26373:2132 95.08521:14963 97.10102:10064 97.83136:2360 99.66849:2067 104.81312:2142 109.10072:4540 110.49437:2107 111.11623:2556 115.82597:2130 123.11633:4414 133.10068:2650 137.09583:2530 144.10191:16538 144.85825:2853 151.1111:3104 202.84395:5089 217.19545:9437 219.13914:2335 235.20512:4050 239.12845:2717 263.10062:2168 292.08499:2607…	296689	117710	32462	101760	5742	230446	5875	17358	25911	nd	306774	7175	8282	91956	25774	6785	nd	16956	22255	129922	34906	13947	392375	36991	43070	219088	5417	226760	5322	241570	nd	5456	47860
2.37_428.37	428.373	2.367	CAR 18:0	Lipids and lipid-like molecules	Fatty Acyls	Fatty acid esters	Acyl carnitines	carnitines	1	CSH ESI+	[M]+	C25H49NO4	FNPHNLNTJNMAEE-UHFFFAOYSA-N	CCCCCCCCCCCCCCCCCC(=O)OC(CC(=O)[O-])C[N+](C)(C)C	6426855	74.09632:3273 76.73795:2365 85.02836:172761 127.80323:2184 144.10201:5167 202.95711:3814 273.89658:2467 320.31189:2310 357.96146:2353 369.29944:20619 428.37253:165839	573412	111511	226517	547599	66677	370745	63873	1977307	2376925	183427	105720	83057	54081	463922	536765	346580	774607	1130876	135974	399133	314794	322853	336553	137858	185778	218346	128998	2171958	581348	3032868	69076	85041	124886
1.74_426.36	426.357	1.741	CAR 18:1	Lipids and lipid-like molecules	Fatty Acyls	Fatty acid esters	Acyl carnitines	carnitines	1	CSH ESI+	[M]+	C25H47NO4	HITOYGLMAFIRNI-YSESTWPTSA-N	CCCCCC/C=C/CCCCCCCCCC(=O)O[C@@H](CCC(=O)[O-])[N+](C)(C)C	53477830	71.1754:2207 83.08532:2985 85.02856:266023 86.91395:2312 95.08601:3067 97.10137:3643 109.10132:2763 144.10245:4079 149.1339:2288 198.98349:11964 199.95062:2431 355.26337:44865 367.28491:10245 373.27365:10158 391.63876:2621 426.35806:249096	2893272	623399	849738	4493824	nd	1382812	34283	2494545	2798072	nd	784014	268647	4350	3844568	921387	392551	726756	850918	1045948	4488853	1338623	2862444	5630645	1347180	1760290	1897158	nd	2526870	36622	7249728	nd	150137	605453
1.31_424.34	424.341	1.31	CAR 18:2	Lipids and lipid-like molecules	Fatty Acyls	Fatty acid esters	Acyl carnitines	carnitines	1	CSH ESI+	[M]+	C25H45NO4	MJLXQSQYKZWZCB-DQFWFXSYSA-N	CCCCC/C=C\C/C=C\CCCCCCCC(=O)O[C@H](CC(=O)[O-])C[N+](C)(C)C	6450015	73.0879:2243 76.62832:2678 81.07001:3739 83.08546:11244 83.22279:2523 85.02855:187285 89.05949:3906 91.82194:2279 95.08562:3394 97.10085:3389 109.10117:3227 144.10223:4815 168.82147:2291 201.40186:5134 201.42139:4613 239.14949:3781 263.23639:2901 320.12265:2381 386.35999:2410 424.34235:182317	1414509	225205	573696	1244871	nd	628376	6941	190293	356136	nd	263345	52260	nd	1096473	293896	72938	192541	255977	259346	1240178	166004	290944	2662833	891072	726102	940674	nd	1086222	nd	2931930	nd	28125	173198
3.14_456.40	456.404	3.141	CAR 20:0	Lipids and lipid-like molecules	Fatty Acyls	Fatty acid esters	Acyl carnitines	carnitines	2A	CSH ESI+	[M+H]+	C27H53NO4	SVJLJQBGUITFLI-UHFFFAOYSA-N	O=C([O-])CC(OC(=O)CCCCCCCCCCCCCCCCCCC)C[N+](C)(C)C	53477833	71.08563:4178 85.02857:434049 85.10122:2811 94.43916:2434 115.78223:2493 144.10201:12764 152.2218:2600 202.87886:4936 219.10341:3863 236.26871:2282 295.298:2893 397.33163:27191 434.16638:2855 456.40512:390387	18665	2389	3521	50668	8100	112601	4657	874848	852314	97181	11492	2554	nd	67012	115560	75749	201244	322054	10129	71064	103716	81940	25711	1228	12038	17086	51764	572463	270300	500848	nd	4007	8093
2.51_454.39	454.389	2.513	CAR 20:1	Lipids and lipid-like molecules	Fatty Acyls	Fatty acid esters	Acyl carnitines	carnitines	2A	CSH ESI+	[M+H]+	C27H51NO4	PVOQPLSKYNZHOT-UHFFFAOYSA-N	O=C([O-])CC(OC(=O)CCCCCCCCCC=CCCCCCCCC)C[N+](C)(C)C		71.08564:2802 81.06995:4288 83.08565:3385 85.02858:369646 85.10139:2691 95.08596:3008 97.10135:2710 123.93855:2339 144.10188:12891 201.96632:5784 204.63333:2498 268.29407:2469 269.17761:2943 287.61661:2723 293.28653:4213 395.31622:11956 454.38968:376496	13710	nd	3486	39881	nd	6624	nd	613222	382842	14687	nd	nd	nd	41290	87435	52254	125633	196443	nd	46879	53526	68596	43673	nd	21228	6500	3028	170245	30203	148756	nd	nd	nd
3.60_484.44	484.436	3.605	CAR 22:0	Lipids and lipid-like molecules	Fatty Acyls	Fatty acid esters	Acyl carnitines	carnitines	2A	CSH ESI+	[M+H]+	C29H57NO4	IUMXSSOVGPXXJL-UHFFFAOYSA-N	O=C([O-])CC(OC(=O)CCCCCCCCCCCCCCCCCCCCC)C[N+](C)(C)C	71464577	85.02857:306675 95.08583:3791 104.492:2768 117.69923:2320 122.2414:2926 144.10172:6179 147.42221:2534 169.41409:2468 200.731:10937 425.36322:16582 484.43652:271902	7404	nd	nd	13472	nd	35582	nd	201653	148552	7664	nd	nd	nd	23869	17070	3969	26015	93831	nd	26985	29628	25627	25001	34637	11806	8839	13924	163194	87002	115132	nd	nd	nd
3.19_482.42	482.42	3.19	CAR 22:1	Lipids and lipid-like molecules	Fatty Acyls	Fatty acid esters	Acyl carnitines	carnitines	2A	CSH ESI+	[M+H]+	C29H55NO4	WDWXOVLPQSTGNY-UHFFFAOYSA-N	O=C([O-])CC(OC(=O)CCCCCCCCCCCC=CCCCCCCCC)C[N+](C)(C)C		71.08559:3960 75.25599:2460 81.07024:3575 83.08561:4354 85.02853:430012 85.10086:4945 89.05979:26898 95.0854:2965 97.1013:3307 98.31804:2217 109.10077:2636 110.78919:2129 121.10117:5596 133.0858:15342 144.10167:13969 167.91901:2417 197.53888:18954 219.97122:2874 283.17233:19739 321.31451:3274 423.34741:4178 482.42035:413239	nd	nd	5589	6416	nd	28370	nd	381092	138986	15355	nd	nd	nd	9580	23419	15838	77011	127639	nd	19732	13187	34303	nd	nd	nd	3911	3915	153374	64349	92577	nd	nd	nd
3.63_510.45	510.451	3.627	CAR 24:1	Lipids and lipid-like molecules	Fatty Acyls	Fatty acid esters	Acyl carnitines	carnitines	2A	CSH ESI+	[M+H]+	C31H59NO4	KRKDKJNWLQGJLG-UHFFFAOYSA-N	O=C([O-])CC(OC(=O)CCCCCCCCCCCC=CCCCCCCCCCC)C[N+](C)(C)C		85.02856:137968 93.68845:2493 118.68836:2851 203.83043:4138 218.69624:2667 303.7915:2743 510.37152:5714 510.45282:154231	nd	nd	nd	nd	nd	nd	nd	39023	nd	nd	nd	nd	nd	nd	4705	nd	nd	23552	nd	nd	nd	4244	5400	nd	nd	nd	nd	21297	6912	7574	nd	nd	nd
9.00_180.03	180.032	9.001	Carbocysteine	Organic acids and derivatives	Carboxylic acids and derivatives	Amino acids, peptides, and analogues	Amino acids and derivatives	amino acids, sulfur	2B	HILIC ESI+	[M+H]+	C5H9NO4S	GBFLZEXEOZUWRN-VKHMYHEASA-N	C([C@@H](C(=O)O)N)SCC(=O)O	193653		2221	21624	nd	nd	nd	43163	nd	2204	nd	nd	10812	4880	nd	8955	nd	nd	8338	25974	4105	2516	2287	nd	2318	nd	nd	nd	nd	nd	nd	5493	nd	nd	nd
1.53_235.10	235.097	1.529	Carboxyibuprofen	Phenylpropanoids and polyketides	Phenylpropanoic acids		Phenylpropanoic acids	phenylpropionates	2B	HILIC ESI-	[M-H]-	C13H16O4	DIVLBIVDYADZPL-UHFFFAOYSA-N	CC(CC1=CC=C(C=C1)C(C)C(=O)O)C(=O)O	10444113	56.74497:1746 57.08528:2079 73.02817:217809 75.9925:2396 93.03327:2109 147.08125:3196 191.0714:4557 191.10727:48603 194.09204:2375 197.24591:9071 235.06122:10561 235.09738:9636	nd	3455	613	nd	5715	nd	3254	1447	2417	651	nd	24589	4734	nd	691	1246	1294	nd	1735	14246	19632	3594	nd	663	10610	22137	25023	nd	2128	1543	809	9825	nd
7.76_162.11	162.112	7.76	Carnitine	Organic nitrogen compounds	Organonitrogen compounds	Quaternary ammonium salts	Carnitines	trimethyl ammonium compounds	1	HILIC ESI+	[M+H]+	C7H15NO3	PHIQHXFUZVPYII-ZCFIWIBFSA-N	C[N+](C)(C)C[C@@H](CC(=O)[O-])O	10917	52.73667:1804 54.64476:2295 60.08107:40882 60.17365:1703 74.05984:2065 85.02812:4703 102.09135:12136 103.03906:46416 111.14674:2247 131.0377:2013 162.11243:249392	103229045	3776624	4190114	42084071	1037414	1313494788	1585165	21177148	16411952	1856052	2659407	3986714	4026272	70384375	9766713	10559213	17403417	25472740	5216670	6783590	11943047	7697540	7828052	1149415	13540226	19558639	2860062	8624208	6251846	7536968	11107273	9075551	8589019
9.60_225.10	225.099	9.603	Carnosine	Organic acids and derivatives	Peptidomimetics	Hybrid peptides	Hybrid peptides	di-peptides	1	HILIC ESI-	[M-H]-	C9H14N4O3	CQOVPNPJLQNMDC-ZETCQYMHSA-N	C1=C(NC=N1)C[C@@H](C(=O)[O-])NC(=O)CC[NH3+]	439224	55.50179:1842 65.72569:1783 67.02895:3537 87.05513:2559 88.03915:22410 93.04484:3861 110.07123:144511 110.09424:2489 115.05048:2192 123.61648:2454 127.05014:10124 128.66718:2141 136.09871:2111 137.03433:2674 140.88007:2038 145.82422:2078 147.3947:2218 153.79181:2226 154.06123:185335 156.66541:1864 161.08247:2628 163.09793:21502 181.10873:16792 207.08755:3594 225.09892:158848	332435	164592	527003	859828	2127	416598	20772	846518	962829	23576	47489	49839	73976	641410	1092167	702962	158974	617920	229465	446332	208556	104669	710182	234708	141066	142177	208152	410603	408544	369031	317469	124541	43129
5.08_291.09	291.086	5.076	Catechin	Phenylpropanoids and polyketides	Flavonoids	Flavans	Flavan-3-ols	phenolic natural products	3	HILIC ESI+	[M+H]+	C15H14O6	PFTAWBLQPZVEMU-DZGCQCFKSA-N	C1[C@@H]([C@H](OC2=CC(=CC(=C21)O)O)C3=CC(=C(C=C3)O)O)O	9064	51.95423:2349 59.02978:2119 74.16802:2288 80.76243:2358 85.02862:2750 95.04907:3749 113.38147:2534 119.04906:8527 121.26749:2435 123.04393:217211 125.91154:1977 127.03905:2846 139.0388:402920 147.04379:70675 151.0387:11554 160.41821:2163 161.05965:18106 163.03853:5346 165.03911:3842 165.0545:81027 166.0863:2810 169.04913:5168 179.07016:13994 181.04977:3100 189.05405:9459 207.06473:51640 231.06598…	24647	34286	nd	3662	nd	440574	nd	nd	nd	nd	34302	13105	nd	40240	nd	nd	4752	82505	nd	nd	nd	nd	nd	2646	nd	3859	nd	3554	nd	nd	nd	6470	nd
1.17_109.03	109.028	1.17	Catechol	Benzenoids	Phenols	Benzenediols	Catechols	phenolic natural products	2B	HILIC ESI-	[M-H]-	C6H6O2	YCIMNLLNPGFGHC-UHFFFAOYSA-N	C1=CC=C(C(=C1)O)O	289		84154	846225	138412	240281	3230654	444195	365552	294349	267231	19880	73031	605538	1011147	134867	218812	146046	242920	143848	625066	605999	162304	697462	164915	607047	587275	628987	140007	35857	123921	326042	364684	329672	78248
11.05_673.59	673.589	11.05	CE 18:1	Lipids and lipid-like molecules	Steroids and steroid derivatives	Steroid esters	Cholesteryl esters	cholesterols	1	CSH ESI+	[M+Na]+	C45H78O2	RJECHNNFRHZQKU-RMUVNZEASA-N	CCCCCCCC/C=C\CCCCCCCC(=O)O[C@H]1CC[C@@]2([C@H]3CC[C@]4([C@H]([C@@H]3CC=C2C1)CC[C@@H]4[C@H](C)CCCC(C)C)C)C	5283632	101.73006:2830 103.92015:2992 106.60305:3024 146.56277:2542 147.11725:3655 202.99261:8842 305.24527:41214 350.11508:2958 369.35229:4872 370.32373:2802 436.24182:3088 527.36914:2953 628.17804:3228 673.58942:149810	nd	nd	nd	nd	nd	nd	nd	nd	nd	nd	nd	nd	nd	nd	nd	nd	nd	nd	nd	nd	nd	nd	nd	1163207	nd	nd	nd	nd	nd	nd	nd	nd	nd
10.59_666.62	666.618	10.594	CE 18:2	Lipids and lipid-like molecules	Steroids and steroid derivatives	Steroid esters	Cholesteryl esters	cholesterols	1	CSH ESI+	[M+NH4]+	C45H76O2	NAACPBBQTFFYQB-LJAITQKLSA-N	CCCCC/C=C\C/C=C\CCCCCCCC(=O)O[C@H]1CC[C@@]2([C@H]3CC[C@]4([C@H]([C@@H]3CC=C2C1)CC[C@@H]4[C@H](C)CCCC(C)C)C)C	5287939	81.07006:3695 83.08568:3689 95.08545:3696 101.0148:2876 102.12772:3104 105.06905:2958 109.10143:5922 112.23081:2500 114.74171:3348 125.39823:3516 135.11703:3158 147.11681:11137 161.13321:12758 178.83713:3353 187.15015:3102 200.95398:4062 202.77464:3096 202.79335:3739 235.02791:2976 323.79285:2954 369.34998:66392 461.78326:3240 499.14096:2837 666.73566:2960	nd	nd	nd	nd	nd	nd	nd	nd	nd	nd	nd	nd	nd	nd	nd	nd	nd	nd	nd	nd	nd	nd	nd	4742990	nd	nd	nd	nd	3062	nd	nd	nd	nd
10.96_699.61	699.605	10.965	CE 20:2	Lipids and lipid-like molecules	Steroids and steroid derivatives	Steroid esters	Cholesteryl esters	cholesterols	2B	CSH ESI+	[M+Na]+	C47H80O2	REFJKOQDWJELKE-NJJZEKHRSA-N	CCCCC/C=C\C/C=C\CCCCCCCCCC(=O)O[C@H]1CC[C@@]2(C3CC[C@]4(C(C3CC=C2C1)CCC4[C@H](C)CCCC(C)C)C)C	53477891	93.37182:2918 95.89471:2746 147.1163:3676 170.33514:3052 202.70615:11514 216.92249:3018 303.22983:43036 310.57416:2780 486.42352:3017 699.60486:218482	4089	nd	nd	nd	nd	nd	nd	nd	nd	nd	nd	nd	nd	nd	nd	nd	nd	nd	nd	nd	nd	nd	nd	695766	nd	nd	nd	nd	nd	nd	8671	nd	nd
10.08_714.62	714.619	10.081	CE 22:6	Lipids and lipid-like molecules	Steroids and steroid derivatives	Steroid esters	Cholesteryl esters	cholesterols	1	CSH ESI+	[M+NH4]+	C49H76O2	VOEVEGPMRIYYKC-HNJOWPRISA-N	CC/C=C\C/C=C\C/C=C\C/C=C\C/C=C\C/C=C\CCC(=O)O[C@H]1CC[C@@]2([C@H]3CC[C@]4([C@H]([C@@H]3CC=C2C1)CC[C@@H]4[C@H](C)CCCC(C)C)C)C	14274978	71.08537:21482 79.05437:3787 81.06995:79895 83.08572:42384 85.10109:17582 86.00717:3865 91.05441:7962 91.17738:2988 93.07011:28482 95.08558:89721 97.10143:36383 105.06985:19854 107.08549:35443 109.09384:5240 109.10136:103979 111.11699:32660 119.08568:27987 121.10133:47888 123.11697:47656 125.13264:13207 127.21124:3234 133.10121:42844 135.11693:122793 137.13243:21622 145.10083:5628 147.11684:18527…	nd	nd	nd	nd	nd	nd	nd	nd	nd	nd	nd	nd	nd	nd	nd	nd	nd	nd	nd	nd	nd	nd	nd	24472	nd	nd	nd	nd	nd	nd	nd	nd	nd
1373	204	932179	cellobiose	Organic oxygen compounds	Organooxygen compounds	Carbohydrates and carbohydrate conjugates	Glycosyl compounds	sugars	1	GCMS		C12H22O11	GUBGYTABKSRVRQ-QUYVBRFLSA-N	C([C@@H]1[C@H]([C@@H]([C@H]([C@H](O1)O[C@@H]2[C@H](O[C@H]([C@@H]([C@H]2O)O)O)CO)O)O)O)O	6255	85:169.0 86:40.0 87:224.0 89:1164.0 93:16.0 95:81.0 96:78.0 97:144.0 99:39.0 100:142.0 101:420.0 102:239.0 103:2566.0 104:303.0 105:530.0 107:39.0 108:20.0 113:215.0 114:2.0 115:122.0 116:171.0 117:1882.0 119:55.0 123:25.0 125:56.0 127:215.0 129:1861.0 130:230.0 131:535.0 132:80.0 133:993.0 141:125.0 142:21.0 143:419.0 144:69.0 145:87.0 146:72.0 147:5903.0 148:921.0 149:340.0 155:337.0 156:102.0 …	12695	6715	107437	53743	7536	31082	8054	7793	2824	16458	225107	36723	53402	22840	8509	39002	7739	12234	53105	4680	7219	4558	4428	4887	3495	15238	56081	3609	3177	4326	1707095	3141	12962
4.07_514.45	514.447	4.069	Cer 28:0;2O|Cer 16:0;2O/12:0	Lipids and lipid-like molecules	Sphingolipids	Ceramides	Ceramides	saturated_ceramides	2A	CSH ESI-	[M+CH3COO]-	C28H57NO3	FNHINHUCFOXPQA-UHFFFAOYSA-N	O=C(NC(CO)C(O)CCCCCCCCCCCCC)CCCCCCCCCCC		111.8671:2462 118.36575:2393 138.12404:2198 180.97159:2525 181.15816:11645 192.04253:2718 199.1694:4762 201.34245:11590 211.20593:3764 224.20137:43229 239.731:2662 240.19746:4664 406.40427:14913 422.40021:17053 454.42618:133729	64958	nd	nd	6315	nd	6678	nd	nd	nd	nd	nd	nd	nd	nd	nd	nd	10980	6076	nd	nd	nd	nd	nd	nd	nd	nd	nd	nd	nd	nd	nd	nd	nd
3.89_512.43	512.432	3.891	Cer 28:1;2O|Cer 18:1;2O/10:0	Lipids and lipid-like molecules	Sphingolipids	Ceramides	Ceramides	unsaturated_ceramides	2A	CSH ESI-	[M+CH3COO]-	C28H55NO3	FDWVAQFAMZLCAX-UHFFFAOYSA-N	O=C(NC(CO)C(O)C=CCCCCCCCCCCCCC)CCCCCCCCC		150.18451:2618 153.12755:4063 170.15459:3391 181.15895:4435 196.16983:32113 203.28014:3604 203.2986:3565 209.18941:3498 224.20064:17745 235.2065:4554 237.22215:5381 253.07777:2803 263.23758:5023 404.39185:4436 420.38754:3327 422.40103:11617 452.41083:107658 463.51837:2614	363267	nd	50185	7447	nd	133129	nd	nd	nd	nd	nd	nd	nd	nd	6005	nd	76471	43910	nd	nd	nd	nd	nd	nd	nd	nd	nd	nd	nd	134931	nd	nd	nd
4.36_528.46	528.463	4.358	Cer 29:0;2O|Cer 17:0;2O/12:0	Lipids and lipid-like molecules	Sphingolipids	Ceramides	Ceramides	saturated_ceramides	2A	CSH ESI-	[M+CH3COO]-	C29H59NO3	ZNLJAMADCLIGIV-UHFFFAOYSA-N	O=C(NC(CO)C(O)CCCCCCCCCCCCCC)CCCCCCCCCCC		83.24451:2441 101.52092:2377 114.80363:2638 141.30138:2257 166.15503:2483 181.15923:10546 196.84836:18107 196.87187:14070 199.16943:3106 224.20151:41794 225.22136:5263 228.82315:2555 240.19862:5034 328.16031:2494 420.42358:10374 436.41739:10038 468.44186:116561 525.2865:2625	5923	nd	nd	nd	nd	nd	nd	nd	nd	nd	nd	nd	nd	nd	nd	nd	21652	nd	nd	nd	nd	nd	nd	nd	nd	nd	nd	nd	nd	nd	nd	nd	nd
4.62_484.47	484.473	4.622	Cer 30:0;2O|Cer 18:0;2O/12:0	Lipids and lipid-like molecules	Sphingolipids	Ceramides	Ceramides	saturated_ceramides	2A	CSH ESI+	[M+H]+	C30H61NO3	UHWYQXNZIBLESO-UHFFFAOYSA-N	O=C(NC(CO)C(O)CCCCCCCCCCCCCCC)CCCCCCCCCCC	11397555	70.06523:14018 71.04918:3328 71.08563:10075 81.06992:28179 83.08554:19561 85.10149:4580 88.07558:3462 95.08568:39224 97.1011:15819 109.1013:27985 123.11672:10933 124.41052:3466 143.48235:2588 200.20088:137029 201.94048:10243 240.26526:2519 254.28477:17451 266.2843:122134 284.29483:182229 302.30591:36529 331.74869:3068 448.45081:25572 455.57916:2783 466.46179:444426 484.39828:5154 484.47037:38302	240425	nd	74636	6833	6769	61420	nd	nd	nd	4364	nd	6849	nd	6732	14618	4952	133338	61927	nd	nd	3554	5959	nd	4532	3979	nd	4869	nd	19746	38602	nd	nd	nd
4.40_498.45	498.453	4.404	Cer 30:0;3O|Cer 14:0;2O/16:0;(2OH)	Lipids and lipid-like molecules	Sphingolipids	Ceramides	Ceramides	saturated_ceramides	2A	CSH ESI-	[M-H]-	C30H61NO4	MBCPVYGRWDGJNP-UHFFFAOYSA-N	O=C(NC(CO)C(O)CCCCCCCCCCC)C(O)CCCCCCCCCCCCCC		70.02832:2542 72.89098:2267 148.16696:2579 152.85156:2511 164.75752:3107 183.17441:20162 203.25793:5690 210.18655:22670 212.40933:2543 224.2002:3400 225.22211:61518 226.21706:14852 244.2282:30815 253.21725:31107 270.24402:4874 271.22839:23193 275.81781:2891 278.24875:5211 296.25946:31198 309.05389:2901 432.42096:5562 450.42865:5063 466.42703:13454 480.29758:21720 480.44159:12945 498.30856:18939 4…	nd	nd	nd	nd	nd	nd	nd	nd	nd	nd	nd	nd	nd	nd	nd	nd	nd	nd	nd	nd	nd	nd	nd	nd	nd	nd	nd	nd	nd	nd	nd	nd	nd
4.45_540.46	540.463	4.449	Cer 30:1;2O|Cer 18:1;2O/12:0	Lipids and lipid-like molecules	Sphingolipids	Ceramides	Ceramides	unsaturated_ceramides	2A	CSH ESI-	[M+CH3COO]-	C30H59NO3	HXFPPRPLRSPNIB-UHFFFAOYSA-N	O=C(NC(CO)C(O)C=CCCCCCCCCCCCCC)CCCCCCCCCCC	53901181	85.62331:2526 97.43379:2656 114.29235:2767 136.18738:2865 154.47583:2480 181.15926:27214 198.18556:23352 198.21742:12047 198.23825:6257 199.16991:19005 209.1917:4742 216.86336:2963 224.20143:108412 233.78613:2510 237.22221:34800 240.19691:13518 252.23395:11346 263.23825:22792 266.24902:2855 280.26483:3402 432.42139:17902 448.41794:15019 450.43204:23169 480.44223:282046 540.45319:22499	2368034	nd	544361	255619	nd	745210	nd	46294	20898	nd	nd	10997	nd	121593	238059	55011	964448	580724	nd	5569	20586	11556	15956	nd	47791	nd	53716	29968	84593	615287	nd	nd	nd
4.10_538.45	538.448	4.098	Cer 30:2;2O|Cer 18:2;2O/12:0_Cer 30:2;2O|Cer 18:2;2O/12:0	Lipids and lipid-like molecules	Sphingolipids	Ceramides	Ceramides	unsaturated_ceramides	2A	CSH ESI-	[M+CH3COO]-	C30H57NO3	NXVZEXUWHYDJBT-UHFFFAOYSA-N	O=C(NC(CO)C(O)C=CCCC=CCCCCCCCCC)CCCCCCCCCCC		166.16182:2400 181.15851:3622 198.18575:9730 199.16873:4060 214.93507:2207 224.20187:27211 235.20634:4635 240.19518:3159 266.04462:2872 304.2149:2848 448.41653:3141 478.42651:57858	852237	nd	11556	19638	nd	391933	nd	nd	nd	nd	nd	nd	nd	nd	7945	nd	81561	14210	nd	nd	nd	nd	nd	nd	nd	nd	nd	nd	nd	nd	nd	nd	nd
4.87_556.49	556.495	4.868	Cer 31:0;2O|Cer 16:0;2O/15:0	Lipids and lipid-like molecules	Sphingolipids	Ceramides	Ceramides	saturated_ceramides	2A	CSH ESI-	[M+CH3COO]-	C31H63NO3	PLFQAPACHYBKNX-UHFFFAOYSA-N	O=C(NC(CO)C(O)CCCCCCCCCCCCC)CCCCCCCCCCCCCC		126.80419:3830 130.94589:3942 132.79768:3652 196.79146:44825 209.19043:14634 211.20599:22583 223.20622:23522 225.22241:14391 226.21634:4933 227.20078:15703 240.23338:8593 241.2166:18476 252.23351:73652 266.24881:111243 268.22885:5097 272.26276:4144 282.2431:20016 326.48257:3417 396.45407:4076 448.4527:58262 464.44571:62761 496.47354:546698	nd	nd	nd	nd	nd	nd	nd	4477	nd	nd	nd	7656	nd	nd	nd	nd	27994	34248	nd	20512	nd	nd	nd	nd	10023	6902	nd	nd	66151	6595	nd	nd	nd
5.01_556.49	556.495	5.01	Cer 31:0;2O|Cer 17:0;2O/14:0	Lipids and lipid-like molecules	Sphingolipids	Ceramides	Ceramides	saturated_ceramides	2A	CSH ESI-	[M+CH3COO]-	C31H63NO3	UWKIFVRUPNPHFR-UHFFFAOYSA-N	O=C(NC(CO)C(O)CCCCCCCCCCCCCC)CCCCCCCCCCCCC		78.17693:2449 81.3828:2618 120.65633:2671 209.19034:10700 225.22226:3865 238.21791:2830 252.23293:35357 266.24933:10520 268.22836:3560 286.97659:2450 288.6069:2669 304.20908:2750 423.13507:2786 448.45047:13202 464.44461:11163 496.47357:116377	nd	nd	nd	nd	nd	nd	nd	nd	nd	nd	nd	11242	nd	nd	nd	nd	nd	nd	nd	nd	nd	nd	nd	nd	nd	nd	nd	nd	6198	nd	nd	nd	nd
4.57_514.48	514.483	4.571	Cer 31:0;3O|Cer 15:0;2O/16:0;O	Lipids and lipid-like molecules	Sphingolipids	Ceramides	Ceramides	saturated_ceramides	2A	CSH ESI+	[M+H]+	C31H63NO4	CTXJJXLTWBIEDB-UHFFFAOYSA-N	O=C(NC(CO)C(O)CCCCCCCCCCCC)C(O)CCCCCCCCCCCCCC		81.06994:11452 83.08572:10465 88.43886:2306 95.08571:11768 109.1011:3799 157.69121:2448 181.05029:4915 212.23819:4783 224.23718:41670 242.24818:38343 272.25916:14447 468.71085:2939 478.46396:11235 496.47308:143869 514.48352:10614	nd	nd	nd	nd	nd	nd	nd	nd	nd	nd	nd	nd	nd	nd	nd	nd	nd	nd	nd	nd	nd	3406	nd	nd	nd	nd	nd	nd	3230	nd	nd	nd	nd
4.65_554.48	554.479	4.652	Cer 31:1;2O|Cer 16:1;2O/15:0	Lipids and lipid-like molecules	Sphingolipids	Ceramides	Ceramides	unsaturated_ceramides	2A	CSH ESI-	[M+CH3COO]-	C31H61NO3	WBBVFQJBQUBJKJ-UHFFFAOYSA-N	O=C(NC(CO)C(O)C=CCCCCCCCCCCC)CCCCCCCCCCCCCC		72.5973:2529 96.41026:2794 99.76144:2925 102.79642:2920 111.15276:2598 114.78333:2941 118.00729:2807 124.29728:2636 126.70787:2452 142.35686:2433 144.82693:2698 186.9147:2630 203.38275:5557 223.20551:8477 235.20721:3338 266.24942:30991 312.24475:2459 325.55127:2447 462.42862:3211 464.44827:5324 494.45853:86021 494.53387:5248	38395	nd	nd	8319	nd	nd	nd	46904	7941	nd	nd	nd	nd	nd	nd	nd	8381	9162	nd	5087	nd	nd	nd	7813	83183	nd	nd	nd	nd	27962	nd	nd	nd
4.75_554.48	554.479	4.746	Cer 31:1;2O|Cer 18:1;2O/13:0	Lipids and lipid-like molecules	Sphingolipids	Ceramides	Ceramides	unsaturated_ceramides	2A	CSH ESI-	[M+CH3COO]-	C31H61NO3	KIMGMTPZLJJVTP-UHFFFAOYSA-N	O=C(NC(CO)C(O)C=CCCCCCCCCCCCCC)CCCCCCCCCCCC		71.71217:2405 73.05871:2668 76.60772:2768 84.29249:2278 119.14918:2581 120.40953:2519 162.96584:2509 187.38579:2868 195.17416:4315 201.26143:5367 201.28177:4937 209.19145:4270 223.20711:4079 238.21709:19376 252.23451:5769 263.23996:3243 266.24951:5049 275.33752:2570 308.39157:3385 462.42908:3629 464.28232:4002 464.45193:2991 480.29819:10838 494.45883:69277 508.32639:2828 554.35468:4767	119937	nd	nd	8319	nd	13864	nd	36167	7001	nd	nd	nd	nd	nd	nd	nd	21697	9162	nd	5087	nd	nd	nd	7813	75592	nd	nd	nd	nd	40245	nd	nd	nd
5.29_570.51	570.51	5.288	Cer 32:0;2O|Cer 16:0;2O/16:0	Lipids and lipid-like molecules	Sphingolipids	Ceramides	Long-chain ceramides	saturated_ceramides	2A	CSH ESI-	[M+CH3COO]-	C32H65NO3	GFUGOEQVSHGJMI-UHFFFAOYSA-N	O=C(NC(CO)C(O)CCCCCCCCCCCCC)CCCCCCCCCCCCCCC	18006680	83.20378:2488 120.2517:2597 133.87163:3190 138.95782:2616 196.57007:30429 209.19006:6366 210.29613:2591 211.20602:41178 225.22363:2811 237.222:64336 238.21524:2960 239.23648:4580 252.2334:23382 254.24915:17597 255.23303:34915 266.24887:13080 268.23212:4239 272.25732:3840 280.2644:194472 296.25851:35347 327.25076:2807 375.23953:6469 462.28482:6477 462.46777:66586 478.46326:70117 480.29736:80128 51…	482591	93259	37308	311702	nd	132485	18125	144551	227377	nd	nd	323832	nd	62567	14367	nd	138003	63442	12786	149152	41053	44723	53288	309416	184236	214096	21354	7504	91565	85212	nd	97115	22786
5.05_512.50	512.504	5.053	Cer 32:0;2O|Cer 17:0;2O/15:0	Lipids and lipid-like molecules	Sphingolipids	Ceramides	Long-chain ceramides	saturated_ceramides	2A	CSH ESI+	[M+H]+	C32H65NO3	QNUJHTAWIMKXCW-UHFFFAOYSA-N	O=C(NC(CO)C(O)CCCCCCCCCCCCCC)CCCCCCCCCCCCCC		70.06535:24494 71.08564:14187 74.09643:14477 77.4912:3303 81.07006:68922 81.29407:3013 83.08576:35780 85.10127:7984 88.07603:7046 88.60332:3095 95.08569:75800 97.10125:30720 107.52924:3735 109.10136:37001 111.11698:5597 113.53933:3166 123.11691:20149 126.80518:3091 133.51698:3875 137.1324:6643 210.60083:3185 226.25279:3563 235.2446:3789 240.26904:36408 242.24809:235264 252.26897:228362 252.29865:…	106387	116668	114171	97420	341809	152932	190880	94450	385504	159611	187234	129410	138782	69445	219251	133946	166685	147589	76541	116517	98964	98598	127376	176237	130870	107027	114254	169361	158849	159386	117835	72408	128721
4.99_528.50	528.499	4.99	Cer 32:0;3O|Cer 16:0;2O/16:0;O	Lipids and lipid-like molecules	Sphingolipids	Ceramides	Long-chain ceramides	saturated_ceramides	2A	CSH ESI+	[M+H]+	C32H65NO4	BXEGKFUIBCHBIZ-UHFFFAOYSA-N	O=C(NC(CO)C(O)CCCCCCCCCCCCC)C(O)CCCCCCCCCCCCCC	21259870	70.06526:3143 81.06987:14643 83.08546:14942 95.08546:19729 97.10143:4597 103.93324:2729 109.10142:10628 123.11621:2751 139.79335:2371 142.09097:3081 182.58942:2351 192.03999:2722 196.45352:2415 205.08612:2531 226.25377:12516 238.25293:70695 254.89268:2468 256.26349:75382 272.25748:17712 431.86179:2883 453.57077:2482 492.47589:20289 510.48795:243531 528.4975:17249	3760	nd	nd	5609	nd	nd	4957	nd	13284	nd	nd	nd	nd	nd	nd	nd	nd	6115	nd	nd	nd	nd	10136	nd	nd	nd	nd	nd	nd	5646	nd	3436	nd
5.08_508.47	508.473	5.075	Cer 32:1;2O|Cer 16:1;2O/16:0	Lipids and lipid-like molecules	Sphingolipids	Ceramides	Long-chain ceramides	unsaturated_ceramides	1	CSH ESI-	[M-H]-	C32H63NO3	PIVKMDKERPTVGC-UHFFFAOYSA-N	O=C(NC(CO)C(O)C=CCCCCCCCCCCC)CCCCCCCCCCCCCCC		75.5558:2755 78.03677:2808 79.64978:3138 95.1012:2790 109.23618:2897 113.72997:3269 116.77723:3369 175.30009:2746 203.23671:5054 207.17499:6778 209.1906:305077 211.20618:13196 222.22304:11666 223.20749:3862 225.22192:12354 226.21741:53750 227.20088:38092 235.20656:148957 237.22206:303034 238.21725:44678 240.23399:18508 244.83191:3228 252.23328:280654 253.22093:3885 253.25383:26498 254.24887:17908…	144429	nd	nd	28375	nd	14060	nd	40428	47304	nd	nd	nd	nd	nd	nd	nd	13114	12370	nd	nd	8930	6757	22714	177632	41940	nd	nd	nd	nd	44616	nd	nd	nd
4.76_524.47	524.468	4.764	Cer 32:1;3O|Cer 16:1;2O/16:0;(2OH)	Lipids and lipid-like molecules	Sphingolipids	Ceramides	Long-chain ceramides	unsaturated_ceramides	2A	CSH ESI-	[M-H]-	C32H63NO4	SLQDIXBNESQKPY-UHFFFAOYSA-N	O=C(NC(CO)C(O)C=CCCCCCCCCCCC)C(O)CCCCCCCCCCCCCC		70.02866:2794 71.27813:2434 118.82457:2478 131.42551:3052 203.2413:3096 209.19057:37092 211.2066:24489 222.22198:13856 225.22198:107475 235.20554:12279 238.21716:45210 240.23396:2947 252.23312:13840 253.21687:41918 262.2178:5040 270.24451:35601 271.22751:43913 278.24817:6360 296.22476:4776 296.25958:82278 303.13605:2893 312.25397:34106 314.27011:5827 392.23557:15811 476.4469:45193 492.44238:13600…	nd	nd	nd	nd	nd	nd	nd	25807	29195	nd	nd	nd	nd	nd	nd	nd	nd	nd	nd	11573	nd	nd	nd	nd	nd	nd	nd	nd	nd	12064	nd	nd	nd
5.05_508.47	508.472	5.047	Cer 32:2;2O|Cer 16:1;2O/16:1	Lipids and lipid-like molecules	Sphingolipids	Ceramides	Long-chain ceramides	unsaturated_ceramides	2A	CSH ESI+	[M+H]+	C32H61NO3	GOWXEJFIQNXSHJ-UHFFFAOYSA-N	O=C(NC(CO)C(O)C=CCCCCCCCCCCC)CCCCCCCC=CCCCCCC		71.08561:2852 79.05438:6378 81.06999:18101 82.06511:17413 82.67776:2577 83.08542:5106 93.06982:10629 95.08548:17244 95.41118:3317 97.10137:4429 109.10135:5585 121.10112:10719 123.11661:3367 125.60684:2596 135.11665:4830 137.13205:3522 155.69569:3214 160.31332:3579 183.17523:4698 202.7715:4889 216.23398:2575 219.21065:5716 224.2375:158125 236.23755:660180 254.24788:73165 272.25909:12086 274.58414:…	nd	nd	nd	nd	nd	nd	nd	nd	nd	nd	nd	nd	nd	nd	nd	nd	nd	nd	nd	nd	nd	nd	nd	nd	nd	nd	nd	nd	nd	nd	nd	nd	nd
5.64_584.53	584.526	5.638	Cer 33:0;2O|Cer 17:0;2O/16:0	Lipids and lipid-like molecules	Sphingolipids	Ceramides	Long-chain ceramides	saturated_ceramides	2A	CSH ESI-	[M+CH3COO]-	C33H67NO3	DOZYYOOUPWLLDT-UHFFFAOYSA-N	O=C(NC(CO)C(O)CCCCCCCCCCCCCC)CCCCCCCCCCCCCCC		114.92369:3491 115.82455:3694 209.18991:5807 223.20648:50890 225.22185:42994 237.22203:64476 239.23734:43715 240.2327:7659 241.21655:26796 252.23286:17543 253.25241:8156 254.24857:19641 255.23364:31565 266.24884:171646 268.26477:6054 280.22943:7590 280.26434:234917 282.24353:31574 286.27426:5752 296.25879:44503 392.2356:4974 400.20081:4185 473.1925:4188 476.48373:121110 492.4791:125125 524.50476:…	119220	25697	nd	28802	nd	nd	13701	104675	184644	45367	nd	171891	nd	nd	nd	nd	75424	40881	11961	113606	98520	116470	10549	40216	221462	86772	30805	9086	75031	95760	nd	59250	29160
5.53_584.53	584.526	5.525	Cer 33:0;2O|Cer 18:0;2O/15:0	Lipids and lipid-like molecules	Sphingolipids	Ceramides	Long-chain ceramides	saturated_ceramides	2A	CSH ESI-	[M+CH3COO]-	C33H67NO3	IZHDCKVGRKOGIB-UHFFFAOYSA-N	O=C(NC(CO)C(O)CCCCCCCCCCCCCCC)CCCCCCCCCCCCCC	18625179	88.87296:5873 90.5818:4879 91.38737:5928 94.92489:5520 106.95913:5121 130.68929:6275 149.33257:5291 223.20625:177940 225.2216:36118 237.22256:51764 239.23776:149510 240.23235:48014 241.21695:110994 252.23299:28490 253.25443:6850 254.24913:12461 255.23267:26008 266.24902:729114 267.19815:5450 268.2634:11205 280.26456:184961 282.2439:98487 286.2771:5869 296.26001:30283 300.29077:22657 304.19986:126…	11608	155668	nd	nd	nd	nd	104196	199602	179368	20456	nd	426568	nd	nd	nd	nd	70107	40881	25062	304107	53244	145468	31205	246626	303880	238622	23878	26511	247316	115022	nd	159831	49588
4.88_600.52	600.521	4.877	Cer 33:0;3O|Cer 17:0;2O/16:0;(3OH)	Lipids and lipid-like molecules	Sphingolipids	Ceramides	Long-chain ceramides	saturated ceramides	2A	CSH ESI-	[M+CH3COO]-	C33H67NO4	ANLFXSWKBRMPCT-UHFFFAOYSA-N	O=C(NC(CO)C(O)CCCCCCCCCCCCCC)CC(O)CCCCCCCCCCCCC		72.32565:2673 74.58967:3039 75.42455:2891 83.31348:3031 84.04419:147641 100.039:30592 115.41321:2896 125.9081:2420 134.80724:2529 146.05466:2939 202.95348:9753 211.20697:3679 225.22231:49956 249.10884:2819 254.24683:3978 266.24832:6539 280.26407:58357 282.2438:12889 286.27509:18962 296.25952:69577 314.26956:60494 328.28568:482383 540.50006:72327	21264	50198	nd	nd	nd	nd	25038	244318	217261	10131	nd	191999	nd	nd	21114	212761	373486	668390	19730	483872	253962	236228	nd	72701	266093	729431	18647	355031	66629	237234	nd	52533	23510
5.33_542.51	542.514	5.327	Cer 33:0;3O|Cer 17:0;2O/16:0;O	Lipids and lipid-like molecules	Sphingolipids	Ceramides	Long-chain ceramides	saturated_ceramides	2A	CSH ESI+	[M+H]+	C33H67NO4	IETAKJALHLJGRK-UHFFFAOYSA-N	O=C(NC(CO)C(O)CCCCCCCCCCCCCC)C(O)CCCCCCCCCCCCCC		70.0656:53481 71.08552:16700 71.71219:7095 81.07001:165179 83.08578:119064 85.10155:8187 86.08681:6924 91.98081:7338 95.08572:171254 97.10146:90747 109.10133:102857 111.11689:26384 114.09177:7846 123.11666:32748 137.13245:11779 145.84811:7057 154.81863:7203 184.88887:6929 219.21216:7603 226.25255:13537 237.22243:10554 240.26822:125355 240.29291:9227 246.26105:7544 252.2688:645009 254.24722:27642 …	nd	nd	nd	nd	nd	nd	nd	nd	nd	nd	nd	nd	nd	nd	nd	nd	nd	nd	nd	nd	nd	nd	nd	nd	nd	nd	nd	nd	nd	4585	nd	nd	nd
5.41_582.51	582.51	5.407	Cer 33:1;2O	Lipids and lipid-like molecules	Sphingolipids	Ceramides	Long-chain ceramides	unsaturated_ceramides	1	CSH ESI-	[M+CH3COO]-	C33H65NO3	QBFXCLDNTKBAPQ-STSAHMJASA-N	CCCCCCCCCCCCCCCCC(=O)N[C@@H](CO)[C@@H](/C=C/CCCCCCCCCCC)O	52931112	155.89366:6584 162.38812:7768 181.15891:110895 195.17435:44705 199.54703:40161 207.1747:83295 210.18573:30097 212.20157:7003 213.20444:7140 221.19118:37003 223.20593:16108 237.22096:9075 239.01425:6605 249.22144:9498 255.23425:6818 265.25409:36763 279.26889:111978 280.26376:39763 282.27982:41569 283.26398:14825 296.29593:108443 297.27899:60358 308.29575:183499 322.31113:422094 324.29077:16193 338…	434571	nd	44990	217914	nd	133237	nd	426272	284909	28395	nd	103876	nd	5783	96586	20885	339942	125217	nd	120483	113339	181907	177091	692420	615427	97594	30352	23010	82230	462466	nd	13035	16549
5.37_524.50	524.504	5.374	Cer 33:1;2O|Cer 17:1;2O/16:0	Lipids and lipid-like molecules	Sphingolipids	Ceramides	Long-chain ceramides	unsaturated_ceramides	2A	CSH ESI+	[M+H]+	C33H65NO3	KXVLPPCAUYSNGY-UHFFFAOYSA-N	O=C(NC(CO)C(O)C=CCCCCCCCCCCCC)CCCCCCCCCCCCCCC		81.06996:11418 82.06535:15587 83.08566:4627 89.85598:2391 93.06978:4896 95.08574:13359 96.08091:3280 107.08522:3247 109.1013:4582 121.10155:4284 174.62277:2454 184.9045:2700 193.63412:2877 197.44212:6973 197.46416:17048 236.23769:11787 238.25298:47854 250.25307:503453 252.26776:18187 256.26443:13752 264.2688:202084 268.26349:71774 282.28015:19878 416.20682:3197 476.48419:6169 488.48413:19988 506.…	162247	nd	25326	87997	nd	53479	nd	117657	111014	23413	nd	59772	nd	nd	19675	10981	129862	20582	nd	46629	94650	102174	78053	271768	236838	25104	16004	5772	13972	191429	nd	7137	10874
5.29_582.51	582.51	5.295	Cer 33:1;2O|Cer 18:1;2O/15:0	Lipids and lipid-like molecules	Sphingolipids	Ceramides	Long-chain ceramides	unsaturated_ceramides	2A	CSH ESI-	[M+CH3COO]-	C33H65NO3	HBULQAPKKLNTLT-UHFFFAOYSA-N	O=C(NC(CO)C(O)C=CCCCCCCCCCCCCC)CCCCCCCCCCCCCC	91415609	95.4715:2922 115.62967:2677 127.41225:2759 203.23256:5289 223.20621:48133 225.713:3344 237.22217:62776 239.2404:3218 240.23283:35451 241.21733:23861 246.58081:3096 254.24782:3948 255.23235:4492 263.23798:35325 266.24896:180791 268.26602:3732 280.26495:38028 281.24475:2985 282.24396:25186 284.26779:5031 296.25919:10332 297.24304:3730 298.24725:4129 300.26169:5186 433.4082:3106 459.85623:2901 474.4…	223403	21329	17917	17562	nd	20515	nd	815483	417700	134814	nd	76917	nd	nd	94746	48997	454184	272530	nd	167596	241909	378561	17302	11909	1031027	128897	92325	49260	164341	763680	nd	23013	151801
4.90_538.48	538.484	4.896	Cer 33:1;3O|Cer 16:1;3O_17:0	Lipids and lipid-like molecules	Sphingolipids	Ceramides	Long-chain ceramides	unsaturated_ceramides	2A	CSH ESI-	[M-H]-	C33H65NO4	BYUUJYAWSGAANI-UHFFFAOYSA-N	O=C(NC(CO)C(O)C(O)CCCC=CCCCCCCC)CCCCCCCCCCCCCCCC		81.69815:2603 86.02342:60749 165.89352:2520 198.96751:2733 203.25467:3187 225.22107:17434 251.23744:5165 266.24716:3051 268.23117:3721 268.26477:15266 282.24377:241048 296.25964:26309 312.25449:58276 326.27182:6175 502.42584:3713 538.48584:59778	nd	32180	nd	5547	nd	nd	nd	86347	135977	nd	nd	66520	nd	nd	nd	nd	nd	6676	nd	116435	7937	40915	9584	13070	54332	139110	nd	nd	nd	24793	nd	19648	8948
4.88_540.50	540.499	4.875	Cer 33:1;3O|Cer 17:0;2O/16:1;O	Lipids and lipid-like molecules	Sphingolipids	Ceramides	Long-chain ceramides	unsaturated_ceramides	2A	CSH ESI+	[M+H]+	C33H65NO4	DMYABHXOISGHSG-UHFFFAOYSA-N	O=C(NC(CO)C(O)CCCCCCCCCCCCCC)C(O)CCCCCCC=CCCCCCC		70.06527:11398 71.04924:3243 71.0857:87638 71.09013:3427 76.03943:18191 79.05435:29080 79.25123:3017 79.65527:2540 81.07004:139193 83.08571:101666 85.02827:4719 85.06503:3835 85.10126:64595 89.05967:6008 93.07014:40722 95.08563:160343 97.06502:5361 97.10133:82830 99.08067:5709 100.70586:2895 107.08603:24406 109.10143:121760 111.08075:5222 111.11692:29395 116.68066:2968 121.10133:72589 123.11691:4…	127570	88988	90740	160377	13563	70149	62012	113582	36086	77191	52062	123827	85080	139921	71312	84083	46177	56587	108196	128689	105783	134495	105129	100228	104140	123789	93086	87255	106197	105689	101815	118015	96473
5.07_598.51	598.505	5.074	Cer 33:1;3O|Cer 17:1;2O/16:0;(2OH)	Lipids and lipid-like molecules	Sphingolipids	Ceramides	Long-chain ceramides	unsaturated_ceramides	2A	CSH ESI-	[M+CH3COO]-	C33H65NO4	MRCZDNIYJMMBIJ-UHFFFAOYSA-N	O=C(NC(CO)C(O)C=CCCCCCCCCCCCC)C(O)CCCCCCCCCCCCCC		77.96272:2756 84.0439:3365 85.38607:2783 131.78563:2563 133.47614:2450 178.09496:2882 178.5831:2565 203.26378:4277 211.20549:2539 220.71268:2707 223.20589:4290 225.22173:19990 239.2412:2456 240.23361:5301 252.23451:4043 253.2195:3836 255.23186:3990 267.23254:43148 270.24344:2561 271.22659:4989 296.25967:17442 312.25543:4899 329.28796:5661 340.28421:4295 342.74039:2892 466.28232:3030 490.46344:957…	36953	19424	nd	6023	nd	nd	nd	16920	13234	15495	nd	12802	nd	nd	nd	nd	17337	nd	nd	9954	49982	31358	13071	10775	93649	nd	nd	nd	13084	37461	nd	nd	nd
5.90_598.50	598.498	5.901	Cer 33:1;3O|Cer 18:0;2O/15:1;O	Lipids and lipid-like molecules	Sphingolipids	Ceramides	Long-chain ceramides	unsaturated_ceramides	2A	CSH ESI-	[M+CH3COO]-	C33H65NO4	YZHPELIPKZCOMX-UHFFFAOYSA-N	O=C(NC(CO)C(O)CCCCCCCCCCCCCCC)C(O)CCCCCCC=CCCCCC		94.57756:8024 203.33211:16734 211.37114:8723 237.22223:228068 239.23799:179665 253.25374:17265 254.2493:68504 255.23177:140570 268.26593:27882 280.26462:1001977 296.25897:165107 300.29126:45105 318.81494:7413 321.74878:8746 490.49963:318473 506.4938:266391 506.57666:9855 520.78137:7486 538.52039:2647815	286454	6324	102803	42942	nd	191768	nd	357140	642490	143146	29332	18545	nd	nd	74833	nd	260223	86681	14393	455687	1041233	358890	1394425	339037	733345	61446	139207	262498	123273	2892866	nd	6816	nd
5.96_540.53	540.534	5.958	Cer 34:0;2O|Cer 18:0;2O/16:0	Lipids and lipid-like molecules	Sphingolipids	Ceramides	Long-chain ceramides	saturated_ceramides	2A	CSH ESI+	[M+H]+	C34H69NO3	GCGTXOVNNFGTPQ-UHFFFAOYSA-N	O=C(NC(CO)C(O)CCCCCCCCCCCCCCC)CCCCCCCCCCCCCCC	4110676	70.06527:93474 71.08561:57571 79.41334:7873 81.07001:165334 83.08576:115172 85.10119:39319 88.07597:17603 89.05962:8522 95.08569:243704 97.10133:87082 102.09161:10577 109.10133:133482 111.11694:18346 123.11713:36336 137.13263:8662 165.56833:7605 196.31459:63515 196.3376:35609 223.33913:8327 240.26851:14601 254.28435:114079 256.26373:850119 266.28464:724404 266.31757:15220 284.29514:1103821 302.30…	597430	10705	131089	708087	98285	318570	77476	154287	470782	235973	31608	399185	nd	86866	149214	88326	189622	75435	8772	140854	275499	333182	422551	1355957	317564	82103	116109	34461	250596	314168	nd	27517	44315
5.76_598.54	598.542	5.764	Cer 34:0;2O|Cer 19:0;2O/15:0	Lipids and lipid-like molecules	Sphingolipids	Ceramides	Long-chain ceramides	saturated_ceramides	2A	CSH ESI-	[M+CH3COO]-	C34H69NO3	BDCLPDGVLZPRCM-UHFFFAOYSA-N	O=C(NC(CO)C(O)CCCCCCCCCCCCCCCC)CCCCCCCCCCCCCC		88.08472:5866 119.80165:6227 210.91847:5070 223.20647:169560 225.22229:21082 237.22217:11705 239.23729:20413 240.23268:44267 241.2173:84036 250.31146:5230 251.23625:19882 253.25325:131324 254.24873:9269 266.24902:600112 280.26489:80683 281.26691:8790 282.24365:97311 282.27637:9160 294.27963:65410 296.25845:9434 304.18326:19973 314.30658:35506 490.49948:221784 506.49405:212036 520.50531:8104 537.5…	nd	39081	nd	29597	nd	nd	nd	108355	99980	nd	nd	108362	nd	nd	nd	15347	38662	76407	9596	182719	51918	59357	11325	nd	14107	78655	nd	10422	65911	69467	nd	26487	14005
5.11_614.54	614.537	5.113	Cer 34:0;3O|Cer 17:0;2O/17:0;(3OH)	Lipids and lipid-like molecules	Sphingolipids	Ceramides	Long-chain ceramides	saturated ceramides	2A	CSH ESI-	[M+CH3COO]-	C34H69NO4	PWQBJCNBDUDXMV-UHFFFAOYSA-N	O=C(NC(CO)C(O)CCCCCCCCCCCCCC)CC(O)CCCCCCCCCCCCCC		84.04413:139786 91.09183:2736 95.33929:2921 95.80405:2528 100.03894:34678 118.12015:2866 124.80407:2983 143.42557:2834 225.22182:50962 280.26382:50221 286.27548:21191 292.26303:3187 296.25961:65222 310.27469:3636 328.28549:478565 342.30109:31127 480.29453:6796 482.29535:12254 554.51477:70267 614.39325:3897	39863	30456	nd	nd	nd	nd	20198	444767	454721	12693	nd	152328	nd	139105	174768	712249	855524	2060258	39381	1000854	223874	672958	9342	252411	794617	1529609	28316	1020887	247835	760265	nd	79051	222174
5.09_556.53	556.53	5.086	Cer 34:0;3O|Cer 17:0;2O/17:0;O	Lipids and lipid-like molecules	Sphingolipids	Ceramides	Long-chain ceramides	saturated_ceramides	2A	CSH ESI+	[M+H]+	C34H69NO4	ZLXUCBIPIPTGTH-UHFFFAOYSA-N	O=C(NC(CO)C(O)CCCCCCCCCCCCCC)C(O)CCCCCCCCCCCCCCC		70.0652:5201 71.08547:3049 81.06998:20240 83.08546:13014 90.97654:2833 95.08566:21495 97.10114:10055 97.10751:2936 108.45652:2750 109.10101:12832 111.11674:4429 123.11742:3317 124.08074:2272 133.08606:3062 176.73044:2542 177.11067:3857 193.26982:2587 201.98773:3567 202.0056:3190 227.43401:2964 233.22624:4037 240.26834:14674 252.26868:55794 266.28445:3611 268.26367:13922 270.27945:91216 274.66385:…	6580	16481	3471	9473	nd	nd	18848	129450	138405	14396	nd	74954	4761	83982	58448	228710	293692	719063	24931	372904	135028	366764	5411	89327	301450	594360	8384	347764	89262	314916	nd	33470	99384
5.28_554.52	554.515	5.284	Cer 34:0;3O|Cer 18:0;2O/16:0;(3OH)	Lipids and lipid-like molecules	Sphingolipids	Ceramides	Long-chain ceramides	saturated ceramides	2A	CSH ESI-	[M-H]-	C34H69NO4	NANAYHZEAHRCME-UHFFFAOYSA-N	O=C(NC(CO)C(O)CCCCCCCCCCCCCCC)CC(O)CCCCCCCCCCCCC	18625178	84.04413:298983 100.03911:70906 191.3699:2939 239.23767:111501 266.24893:6174 268.26343:10641 294.24249:4152 294.28003:111348 296.25842:4560 300.29095:32129 304.16592:3396 310.27515:153079 324.29291:4851 328.2843:28843 336.04849:2930 342.30106:707426 480.29404:6176 508.32211:4505 525.37708:2967 536.5022:3060 554.51349:6194	40269	29810	nd	41445	nd	6768	21781	118867	188523	9303	nd	188567	nd	nd	11808	181676	240121	612690	8974	365565	38379	89650	nd	96378	81740	313043	nd	122315	19836	185451	nd	55278	62088
5.67_556.53	556.53	5.665	Cer 34:0;3O|Cer 18:0;2O/16:0;O	Lipids and lipid-like molecules	Sphingolipids	Ceramides	Long-chain ceramides	saturated_ceramides	2A	CSH ESI+	[M+H]+	C34H69NO4	NQXMVCBJWMTLGK-UHFFFAOYSA-N	O=C(NC(CO)C(O)CCCCCCCCCCCCCCC)C(O)CCCCCCCCCCCCCC	11028085	70.06528:31415 71.0856:16466 74.19093:4658 81.0701:88207 83.08553:73104 85.10095:9136 88.23706:3792 89.05999:4705 93.06957:4260 95.07983:6729 95.08572:101926 97.10136:58222 98.28561:3766 103.29789:4146 109.10135:55794 111.11669:26466 123.11691:21069 125.09635:4045 125.13251:4825 137.13223:8816 145.28697:4652 149.13217:5463 163.14888:4117 196.51859:9003 196.54001:47211 216.92488:5859 219.21181:663…	139007	nd	nd	270383	nd	14684	10033	49063	93377	22361	7426	84290	nd	25784	6091	20427	23858	49877	5103	66581	58455	107552	40702	28124	18677	5104	3280	10841	nd	32933	nd	5010	10749
5.10_570.51	570.511	5.102	Cer 34:0;4O|Cer 18:0;3O/16:0;(2OH)	Lipids and lipid-like molecules	Sphingolipids	Ceramides	Long-chain ceramides	saturated_ceramides	2A	CSH ESI-	[M-H]-	C34H69NO5	RHIXBFQKTNYVCX-UHFFFAOYSA-N	O=C(NC(CO)C(O)C(O)CCCCCCCCCCCCCC)C(O)CCCCCCCCCCCCCC	25201286	70.02831:10635 72.04407:17735 72.23199:7733 72.93194:6621 81.94705:7303 82.63003:9630 84.0076:11175 86.02334:12755 88.03893:126272 100.03893:16691 111.53493:7106 174.86674:8158 188.40956:8363 214.02592:10148 223.20549:33384 225.22185:1534620 239.23767:41568 241.21638:47226 250.25468:32860 253.21715:460174 255.23271:452274 266.24863:169696 267.23297:502202 268.26547:8002 270.24371:308610 271.22772…	263423	7338	nd	405166	nd	10465	55404	471806	920401	38991	nd	201190	nd	181732	14018	194866	310016	397090	9479	411834	414593	467741	49183	134050	268968	141154	7399	129912	80153	1402244	nd	9819	78444
5.02_554.51	554.514	5.018	Cer 34:1;3O|Cer 17:0;2O/17:1;O	Lipids and lipid-like molecules	Sphingolipids	Ceramides	Long-chain ceramides	unsaturated_ceramides	2A	CSH ESI+	[M+H]+	C34H67NO4	SMHMHLSGFLOIOO-UHFFFAOYSA-N	O=C(NC(CO)C(O)CCCCCCCCCCCCCC)C(O)CCCCCCC=CCCCCCCC		70.06534:13874 71.01302:5899 71.08568:18881 76.03484:3753 76.03946:91662 79.05438:5891 81.07013:71871 83.08559:49423 85.10103:13030 86.61629:3440 93.07032:4307 95.07907:3587 95.08565:72076 97.06478:3459 97.10136:43762 107.08553:6093 109.10146:49946 111.08048:3961 111.11724:21692 119.08542:4760 121.10112:18523 123.11713:35620 125.13282:6261 133.89351:3491 135.117:17544 137.13268:12086 149.13228:10…	174249	26375	7668	123059	nd	26209	10214	91320	31541	119863	45378	119387	nd	38557	5896	11628	55559	31704	8810	125254	283461	222986	59638	54294	387362	77656	45711	25847	32725	186519	nd	24295	16647
5.10_554.51	554.514	5.098	Cer 34:1;3O|Cer 18:0;2O/16:1;O	Lipids and lipid-like molecules	Sphingolipids	Ceramides	Long-chain ceramides	unsaturated_ceramides	2A	CSH ESI+	[M+H]+	C34H67NO4	VJDBUPBBRIHPJF-UHFFFAOYSA-N	O=C(NC(CO)C(O)CCCCCCCCCCCCCCC)C(O)CCCCCCC=CCCCCCC		70.06522:19184 71.01283:3708 71.08562:20378 76.03941:59805 79.05443:3212 81.06993:71839 81.11182:2679 83.08564:41240 84.04461:4029 85.10124:14921 95.08562:89035 97.10134:33663 107.085:3220 109.10119:44732 111.11698:21486 121.10123:12564 123.11716:20976 135.11656:5570 137.13251:6359 149.13277:3976 211.20587:22081 219.21159:14165 237.22174:22603 240.26945:5702 252.26926:19510 253.21634:247230 254.2…	14609	32289	nd	2525	nd	7306	12154	40953	30934	12509	nd	40661	nd	640	5896	21760	12306	30252	12665	65366	22231	66544	nd	9422	68841	80697	2289	1906	1589	30242	5394	36561	24353
5.25_612.52	612.521	5.251	Cer 34:1;3O|Cer 18:1;2O/16:0;(2OH) Isomer A	Lipids and lipid-like molecules	Sphingolipids	Ceramides	Long-chain ceramides	unsaturated_ceramides	2A	CSH ESI-	[M+CH3COO]-	C34H67NO4	YWZGQPJRQXHVQX-UHFFFAOYSA-N	O=C(NC(CO)C(O)C=CCCCCCCCCCCCCC)C(O)CCCCCCCCCCCCCC	54531642	83.54785:5847 87.06986:6454 107.10246:7867 130.65337:6708 203.86012:10638 225.19664:7019 225.22162:182943 237.22241:52403 250.25356:12158 253.21671:67464 264.23352:32417 266.24896:40727 269.73355:6571 270.24319:23751 271.22781:74590 278.24866:34670 279.17236:6123 280.26584:26042 296.25879:128478 298.27582:61173 312.25446:26117 463.51083:6415 463.58517:6747 480.29691:99517 486.46783:7981 504.4801:…	727668	205738	nd	3167841	nd	341708	51735	1071915	1078026	nd	18608	686461	nd	536756	nd	nd	15654	37016	667287	3191593	945574	1468500	1064985	555607	322079	66600	nd	36189	nd	253616	nd	19842	10203
5.42_612.52	612.521	5.423	Cer 34:1;3O|Cer 18:1;2O/16:0;(2OH) Isomer B	Lipids and lipid-like molecules	Sphingolipids	Ceramides	Long-chain ceramides	unsaturated_ceramides	2A	CSH ESI-	[M+CH3COO]-	C34H67NO4	YWZGQPJRQXHVQX-UHFFFAOYSA-N	O=C(NC(CO)C(O)C=CCCCCCCCCCCCCC)C(O)CCCCCCCCCCCCCC	54531642	141.02563:6770 178.21071:7532 193.11159:7777 223.20831:7258 225.19598:8540 225.22174:217554 237.22256:52508 239.23701:45483 250.25352:15455 253.2168:92374 255.23302:12484 263.23676:29469 266.24847:68843 268.2645:32956 270.2435:38905 271.22787:92123 278.24704:29277 280.26584:31042 296.25922:154959 298.27512:30422 312.2547:68534 314.27008:14488 342.3009:10654 343.30466:12580 375.23688:8702 480.2963…	643482	13612	nd	378425	nd	68738	16342	579839	414035	42304	nd	185539	nd	14292	9703	64162	134544	254466	44834	337919	106158	191274	129637	328107	88727	84517	5868	225479	58799	367193	nd	24847	82033
5.06_612.52	612.521	5.056	Cer 34:1;3O|Cer 18:1;3O/16:0 Isomer C	Lipids and lipid-like molecules	Sphingolipids	Ceramides	Long-chain ceramides	unsaturated_ceramides	2A	CSH ESI-	[M+CH3COO]-	C34H67NO4	SUMVQFSAPMASFY-UHFFFAOYSA-N	O=C(NC(CO)C(O)C(O)CCCC=CCCCCCCCCC)CCCCCCCCCCCCCCC		73.02818:6826 84.04409:15839 87.21931:2752 98.03555:4151 100.94669:2730 107.00786:2561 153.6931:3016 196.60507:16338 196.62845:18269 223.20592:4205 237.22279:15537 253.21736:12574 254.24881:47473 255.23277:63542 265.21729:78250 268.26636:5409 278.24808:4002 280.26425:22402 292.2641:5427 296.25919:52263 298.27481:121050 310.27493:111788 340.28537:37959 375.23911:5145 462.28525:4812 480.29651:11746…	407038	11046	nd	226637	nd	169332	nd	200524	185333	306596	154894	221342	nd	49925	nd	nd	212170	109804	nd	254960	466264	397411	118714	115192	897478	103272	140818	73281	127959	394148	nd	6300	nd
4.75_568.49	568.494	4.752	Cer 34:1;4O|Cer 18:1;3O/16:0;(2OH)	Lipids and lipid-like molecules	Sphingolipids	Ceramides	Long-chain ceramides	unsaturated_ceramides	2A	CSH ESI-	[M-H]-	C34H67NO5	LASIERQJQDQHBD-UHFFFAOYSA-N	O=C(NC(CO)C(O)C(O)CCCC=CCCCCCCCCC)C(O)CCCCCCCCCCCCCC		97.46063:2314 98.03617:3013 102.58164:2543 107.98222:2500 140.75494:2509 172.78113:2502 223.20667:3773 225.22223:46017 253.21626:18058 265.21756:5498 266.24969:3204 269.27353:2536 270.24478:11245 271.22809:53435 314.27072:28787 326.27185:20693 568.49548:153928	1077524	369538	10102	3782685	nd	138258	208418	608802	487572	13507	216045	1228307	13381	1610267	nd	nd	16602	100693	35901	1049371	459650	513946	992040	457991	672470	366517	nd	83456	11838	223243	nd	14006	nd
5.18_594.51	594.51	5.18	Cer 34:2;2O	Lipids and lipid-like molecules	Sphingolipids	Ceramides	Long-chain ceramides	unsaturated_ceramides	1	CSH ESI-	[M+CH3COO]-	C34H65NO3	XXWRZIYYFPIQHE-XPAOSYCESA-N	CCCCCCCCCCCCCCCC(=O)N[C@@H](CO)[C@@H](/C=C/CCCCCCCC/C=C\CCC)O	52931118	71.77341:2545 73.27695:2436 168.04741:2487 179.26672:2781 201.97359:10399 209.19032:13799 235.20528:19013 237.22198:15617 252.23293:4174 254.24875:6105 255.23268:6113 261.22253:3811 263.23798:12710 278.24805:18378 280.2648:47991 286.03717:2768 296.25946:4768 306.28015:35273 367.35776:12536 389.85239:2813 464.5816:2672 486.46344:13331 502.46597:4107 504.4798:13597 534.48895:195512 575.75726:3183	189615	nd	nd	54090	nd	129705	nd	317214	337474	18831	nd	nd	nd	15855	63100	nd	35032	34132	nd	163327	133759	82935	687093	406948	362188	19645	17477	18570	363496	563595	10992	nd	19319
5.41_594.51	594.51	5.409	Cer 34:2;2O|Cer 18:2;2O/16:0	Lipids and lipid-like molecules	Sphingolipids	Ceramides	Long-chain ceramides	unsaturated_ceramides	2A	CSH ESI-	[M+CH3COO]-	C34H65NO3	GMWIWVUTMCBDSP-UHFFFAOYSA-N	O=C(NC(CO)C(O)C=CCCC=CCCCCCCCCC)CCCCCCCCCCCCCCC		70.93617:2823 148.26497:2626 203.27563:9301 215.76627:2625 217.10297:2868 235.20618:33748 237.2222:44650 254.2491:35733 255.23251:20730 261.22244:23820 264.23486:3267 280.26416:143478 296.25894:26637 310.27478:5467 486.46954:11728 502.46518:14676 504.47717:22330 534.48914:328341	314452	11755	nd	22556	nd	63188	nd	107129	41542	nd	152272	227172	nd	nd	8922	nd	31152	7759	8025	234974	191669	156521	434506	253040	314799	nd	nd	8189	13261	95577	nd	5650	nd
5.02_550.48	550.484	5.023	Cer 34:2;3O|Cer 18:2;2O/16:0;(2OH)	Lipids and lipid-like molecules	Sphingolipids	Ceramides	Long-chain ceramides	unsaturated_ceramides	2A	CSH ESI-	[M-H]-	C34H65NO4	BGCIWBMYVKHZNX-UHFFFAOYSA-N	O=C(NC(CO)C(O)C=CCCC=CCCCCCCCCC)C(O)CCCCCCCCCCCCCC		70.11073:2482 72.04436:3924 106.02763:2783 138.73914:3020 225.22189:124716 235.20712:18773 237.22211:11142 240.01828:2688 248.23946:4912 253.21744:38384 261.22336:3449 264.23367:24489 266.24905:24748 270.24454:35092 271.22781:43146 278.24963:19421 294.24008:3024 296.25909:81798 311.24716:3240 312.25537:40251 478.7597:3265 502.46432:28005 518.45886:10716 532.47192:19162 550.48413:511704	152407	181671	nd	401040	nd	245102	7760	80158	68732	nd	nd	879443	9191	nd	nd	nd	nd	12711	64843	129083	20992	12611	318372	743120	7188	nd	nd	nd	nd	nd	nd	nd	nd
4.98_534.49	534.488	4.98	Cer 34:3;2O|Cer 18:2;2O/16:1	Lipids and lipid-like molecules	Sphingolipids	Ceramides	Long-chain ceramides	unsaturated_ceramides	2A	CSH ESI+	[M+H]+	C34H63NO3	VHPCEGFOAKXVAQ-UHFFFAOYSA-N	O=C(NC(CO)C(O)C=CCCC=CCCCCCCCCC)CCCCCCCC=CCCCCCC		71.08575:39970 79.05431:180300 80.04967:45595 81.06997:247779 82.06524:126284 83.08562:123433 84.08095:8698 85.10132:31049 86.06021:8431 88.11226:8208 91.0543:149935 93.07002:225254 94.06527:332646 95.04949:11672 95.07352:83425 95.08566:276598 96.08091:101664 97.0649:15558 97.10128:99865 98.06033:12075 100.07598:11714 102.26472:5421 105.06992:151575 107.08566:207028 108.08106:49399 109.10125:1371…	4346	44418	nd	134946	nd	57816	nd	4305	nd	nd	nd	306487	nd	nd	nd	nd	nd	nd	17915	23065	nd	nd	118893	143059	nd	nd	nd	nd	nd	nd	nd	nd	nd
6.34_612.56	612.558	6.342	Cer 35:0;2O|Cer 17:0;2O/18:0	Lipids and lipid-like molecules	Sphingolipids	Ceramides	Long-chain ceramides	saturated_ceramides	2A	CSH ESI-	[M+CH3COO]-	C35H71NO3	OEMOGFAQCPIEJS-UHFFFAOYSA-N	O=C(NC(CO)C(O)CCCCCCCCCCCCCC)CCCCCCCCCCCCCCCCC		72.84655:2916 87.45404:2557 114.97562:2840 223.20628:3360 225.22186:43900 237.22124:4158 251.23697:12662 253.25304:4845 254.24709:5201 255.23119:3598 265.25397:60497 266.24875:12857 267.26697:3796 280.26456:32401 281.28455:4385 282.27966:20874 283.26346:34928 286.27505:3681 294.28107:25940 301.44775:3007 308.29593:247021 310.27719:3505 324.29153:37415 375.23767:5927 480.29736:52298 504.51385:9196…	17930	nd	nd	45911	nd	8091	nd	33237	27467	41350	nd	7453	nd	nd	nd	nd	8245	6674	nd	12524	35241	107258	8525	18780	100112	nd	17203	nd	71760	75859	nd	nd	7546
6.12_612.56	612.557	6.121	Cer 35:0;2O|Cer 19:0;2O/16:0	Lipids and lipid-like molecules	Sphingolipids	Ceramides	Long-chain ceramides	saturated_ceramides	2A	CSH ESI-	[M+CH3COO]-	C35H71NO3	IRQFLBWYZXKKGX-UHFFFAOYSA-N	O=C(NC(CO)C(O)CCCCCCCCCCCCCCCC)CCCCCCCCCCCCCCC		150.98367:12070 201.6608:34612 201.67944:11508 237.22194:173837 239.23764:102346 251.2382:145323 253.25371:133626 254.24837:44398 255.23318:102934 268.26453:64921 269.2489:91802 280.26462:638122 294.27997:595221 296.25958:126744 310.27554:99825 314.30579:13214 460.40591:10947 480.29654:88910 504.5144:314670 520.50977:368488 534.52496:15626 552.53613:3380066 612.50824:19340	nd	21098	nd	nd	nd	nd	7566	10242	nd	nd	nd	14066	nd	nd	nd	nd	nd	10057	nd	18305	nd	8461	nd	15600	6498	11445	nd	nd	nd	7152	nd	39163	11282
5.55_552.53	552.535	5.554	Cer 35:0;3O|Cer 17:0;2O/18:0;O	Lipids and lipid-like molecules	Sphingolipids	Ceramides	Long-chain ceramides	saturated_ceramides	2A	CSH ESI+	[M+H-H2O]+	C35H71NO4	UZCJGKAZJTWPHZ-UHFFFAOYSA-N	O=C(NC(CO)C(O)CCCCCCCCCCCCCC)C(O)CCCCCCCCCCCCCCCC		70.06522:13477 71.08569:6129 79.05457:4467 81.06986:44876 83.08562:27207 85.10108:4505 90.62441:3734 93.07032:4046 95.08562:50700 97.10102:22001 100.23748:3376 107.08565:3232 109.10141:29739 111.11668:11257 121.1013:6470 123.11711:13269 128.56686:2614 135.11711:4621 137.13271:2940 146.42079:2800 201.0817:2866 202.80746:4347 240.26936:5879 242.24771:59151 252.26872:66062 265.25391:3996 266.28568:5…	nd	nd	nd	nd	nd	nd	nd	nd	nd	nd	nd	7568	nd	nd	nd	5308	nd	nd	nd	8890	nd	nd	nd	nd	10652	nd	nd	nd	10107	nd	nd	nd	nd
5.54_568.53	568.531	5.543	Cer 35:0;3O|Cer 18:0;2O/17:0;(3OH)	Lipids and lipid-like molecules	Sphingolipids	Ceramides	Long-chain ceramides	saturated ceramides	2A	CSH ESI-	[M-H]-	C35H71NO4	FCAGLPTUQJDWLS-UHFFFAOYSA-N	O=C(NC(CO)C(O)CCCCCCCCCCCCCCC)CC(O)CCCCCCCCCCCCCC	17837323	84.04424:235976 100.03922:48804 163.04443:2704 181.54245:2639 203.07893:5931 239.21091:4795 239.23782:83477 253.25325:4967 266.24969:10954 268.26416:4021 280.26764:3033 291.62485:2949 294.28015:105607 300.29245:25298 310.27536:113959 324.29077:17252 342.30136:583834 356.31818:43312 430.7312:3046 474.47687:3758 568.53033:5563	5721	28251	nd	4555	nd	nd	16911	183314	243249	nd	nd	170982	nd	48428	10311	181538	176995	334806	17537	405385	52853	163690	11467	196123	163187	251337	6767	226597	45214	141915	nd	29771	19674
5.43_570.55	570.545	5.429	Cer 35:0;3O|Cer 18:0;2O/17:0;O	Lipids and lipid-like molecules	Sphingolipids	Ceramides	Long-chain ceramides	saturated_ceramides	2A	CSH ESI+	[M+H]+	C35H71NO4	SKUYODQAHZTUFS-UHFFFAOYSA-N	O=C(NC(CO)C(O)CCCCCCCCCCCCCCC)C(O)CCCCCCCCCCCCCCC	18625184	71.08577:4740 81.07005:11009 83.08598:4997 89.05971:10434 95.08556:14696 97.10125:5480 109.10101:4159 117.14896:2552 147.32234:2593 202.77211:5120 222.67552:2624 230.93977:3841 254.28462:5430 266.2843:35643 267.23727:3114 268.26385:10786 284.29517:50376 302.30524:3320 326.30646:5372 371.22849:4528 534.52679:33057 552.53503:129922 570.54346:20077	195314	87022	4794	90773	nd	7137	56746	182934	199652	6259	nd	404643	8994	316521	159078	281844	323852	1005239	68151	710455	166791	447126	34997	272913	239556	553329	9810	504585	88859	313587	nd	87997	102396
5.92_568.53	568.531	5.922	Cer 35:0;3O|Cer 19:0;2O/16:0;(2OH)	Lipids and lipid-like molecules	Sphingolipids	Ceramides	Long-chain ceramides	saturated_ceramides	2A	CSH ESI-	[M-H]-	C35H71NO4	CUJNINNBWKCKKA-UHFFFAOYSA-N	O=C(NC(CO)C(O)CCCCCCCCCCCCCCCC)C(O)CCCCCCCCCCCCCC		70.02825:15374 134.14592:2677 225.22195:179852 239.23676:6665 242.22835:3273 253.19011:3622 253.21678:65632 253.25299:73151 255.23271:4221 262.10461:3106 266.25061:4704 270.24356:18151 271.22827:50220 278.24869:16648 278.28241:4557 280.26456:50845 281.24936:3997 282.27948:24917 286.27255:4454 294.27948:18532 296.25891:96779 296.29584:29429 304.16595:3440 306.28:24277 310.27228:3580 312.25388:1785…	nd	nd	nd	nd	nd	nd	nd	nd	nd	nd	nd	nd	nd	nd	nd	nd	nd	nd	nd	nd	nd	nd	nd	nd	nd	nd	nd	nd	nd	nd	nd	nd	nd
5.60_610.54	610.542	5.597	Cer 35:1;2O|Cer 17:0;2O/18:1	Lipids and lipid-like molecules	Sphingolipids	Ceramides	Long-chain ceramides	unsaturated_ceramides	2A	CSH ESI-	[M+CH3COO]-	C35H69NO3	CYOHCSWTHJRLOF-UHFFFAOYSA-N	O=C(NC(CO)C(O)CCCCCCCCCCCCCC)CCCCCCCC=CCCCCCCCC		125.06268:2821 154.99205:2372 169.07381:3398 176.88304:2744 203.22392:3996 203.24246:4224 225.2213:11932 263.23715:18587 280.26303:5279 281.24933:5768 306.28006:74144 322.27155:4594 502.49979:21283 518.49451:17723 550.52075:196578 610.48682:2868	nd	nd	nd	nd	nd	nd	6418	nd	nd	nd	nd	nd	nd	nd	nd	nd	nd	nd	nd	nd	47053	25316	nd	nd	54484	nd	9993	nd	126718	nd	nd	nd	nd
5.96_552.53	552.535	5.961	Cer 35:1;2O|Cer 17:1;2O/18:0	Lipids and lipid-like molecules	Sphingolipids	Ceramides	Long-chain ceramides	unsaturated_ceramides	2A	CSH ESI+	[M+H]+	C35H69NO3	KGEXFGDEDXQZLQ-UHFFFAOYSA-N	O=C(NC(CO)C(O)C=CCCCCCCCCCCCC)CCCCCCCCCCCCCCCCC		81.06985:5505 82.06509:11878 85.10138:2784 93.06979:3535 95.08556:9715 100.89407:2641 103.84473:3186 107.08525:4024 109.10112:4273 121.10131:4390 135.11716:4379 137.13266:2731 149.48332:2694 157.21178:2570 166.18878:2769 202.86226:6355 224.2392:3534 236.23732:47684 238.25337:25408 250.25314:224451 252.26843:6108 254.24796:3751 264.26871:102301 266.28329:14414 268.26279:24957 270.30637:5026 278.28…	10204	nd	nd	nd	nd	nd	nd	28006	13997	10868	nd	nd	nd	nd	nd	nd	11824	13215	nd	nd	7717	22456	nd	16180	72158	nd	nd	nd	nd	108926	nd	4638	nd
6.10_610.54	610.542	6.102	Cer 35:1;2O|Cer 18:0;2O/17:1	Lipids and lipid-like molecules	Sphingolipids	Ceramides	Long-chain ceramides	unsaturated_ceramides	2A	CSH ESI-	[M+CH3COO]-	C35H69NO3	QOTJOERSCQXOAS-UHFFFAOYSA-N	O=C(NC(CO)C(O)CCCCCCCCCCCCCCC)CCCCCCCC=CCCCCCCC		83.35632:2899 161.66223:3160 237.22113:18998 239.23784:58563 249.2222:80649 251.2384:15771 255.23285:3695 258.69067:4266 265.25375:6197 266.24875:39799 267.23215:50502 268.26361:15056 269.24948:5065 280.26361:5824 292.26456:330666 294.27951:33402 300.29089:14642 304.16943:3251 306.2811:3759 308.25937:43500 308.29742:16865 377.91672:3210 502.50031:100292 518.49438:97303 520.51013:6680 532.50964:69…	163021	nd	10363	76269	nd	50074	nd	210128	268133	36891	nd	27303	nd	nd	nd	nd	115720	8853	nd	88806	163161	146676	134273	239639	229265	18350	23346	38470	100218	371570	nd	nd	nd
5.46_550.52	550.52	5.455	Cer 35:1;3O|Cer 17:1;2O/18:0;O	Lipids and lipid-like molecules	Sphingolipids	Ceramides	Long-chain ceramides	unsaturated_ceramides	2A	CSH ESI+	[M+H-H2O]+	C35H69NO4	LKXVYMXMMURGDE-UHFFFAOYSA-N	O=C(NC(CO)C(O)C=CCCCCCCCCCCCC)C(O)CCCCCCCCCCCCCCCC		75.60239:2147 79.05431:2591 81.07011:10205 83.08584:4101 95.08566:11198 97.10136:3703 103.08423:2427 109.10119:4430 115.74388:2788 135.11613:3181 201.85559:6256 222.22154:3673 238.25302:4078 250.25296:67675 262.25385:5162 264.2699:10352 268.26355:21019 276.26749:2643 282.28217:3038 286.2742:2942 294.28113:5405 331.20782:2750 455.89233:2516 514.49713:3363 532.41876:4270 532.50928:91169 532.59662:4…	75641	10485	3390	43263	nd	9220	nd	42291	nd	4831	nd	14644	9533	31776	7754	nd	7268	4995	10780	42633	25908	22989	81083	16386	27104	10528	12802	nd	4416	85454	4638	10643	11676
5.46_566.52	566.515	5.455	Cer 35:1;3O|Cer 17:1;3O/18:0	Lipids and lipid-like molecules	Sphingolipids	Ceramides	Long-chain ceramides	unsaturated_ceramides	2A	CSH ESI-	[M-H]-	C35H69NO4	BTFITVGYRKQQGF-UHFFFAOYSA-N	O=C(NC(CO)C(O)C(O)CCCC=CCCCCCCCC)CCCCCCCCCCCCCCCCC		86.02338:334396 91.16766:5473 131.36604:5469 225.222:35329 239.2377:77332 265.25409:27543 278.24976:6343 280.26556:10085 282.2464:11697 282.2785:72851 296.25937:970612 310.27518:370614 326.2699:274460 340.28546:109534 411.10654:6419 414.91272:6604 418.99594:5900 432.63455:5899 530.45245:48714 566.5152:361878	nd	48077	nd	18352	nd	nd	6973	105304	138396	nd	nd	86836	nd	nd	9138	16398	15028	22953	nd	122803	nd	74887	9563	93163	64656	123240	nd	7151	5046	30720	nd	27620	17455
5.31_626.54	626.537	5.307	Cer 35:1;3O|Cer 18:1;2O/17:0;(3OH)	Lipids and lipid-like molecules	Sphingolipids	Ceramides	Long-chain ceramides	unsaturated_ceramides	2A	CSH ESI-	[M+CH3COO]-	C35H69NO4	OKYFIRUWYSVDBS-UHFFFAOYSA-N	O=C(NC(CO)C(O)C=CCCCCCCCCCCCCC)CC(O)CCCCCCCCCCCCCC		71.25883:3026 73.473:2874 80.3074:2826 84.04418:30186 93.61732:2526 101.78405:3387 237.22205:13437 240.8941:3411 263.23831:14383 292.26346:4439 308.25974:5664 310.27502:16634 340.28531:96726 340.33215:3121 467.72815:2888 566.51648:13400	nd	nd	nd	nd	nd	nd	nd	110053	37636	nd	nd	nd	nd	nd	nd	nd	26292	104300	nd	15635	13599	28311	nd	nd	72455	89171	nd	8580	nd	105972	nd	nd	14968
5.27_568.53	568.53	5.273	Cer 35:1;3O|Cer 18:1;2O/17:0;O	Lipids and lipid-like molecules	Sphingolipids	Ceramides	Long-chain ceramides	unsaturated_ceramides	2A	CSH ESI+	[M+H]+	C35H69NO4	MBKBHFOACJJHAN-UHFFFAOYSA-N	O=C(NC(CO)C(O)C=CCCCCCCCCCCCCC)C(O)CCCCCCCCCCCCCCC		71.08541:3424 79.05424:5597 81.06997:14698 82.06532:22406 83.08546:6167 90.05475:2675 91.18684:2871 93.0701:6402 95.08535:13911 97.10117:5570 107.08569:4569 109.10119:11087 121.1011:12982 135.11676:5463 163.14679:2634 197.21251:2627 252.26884:151613 264.26886:794701 266.28604:3061 268.26379:12198 278.28409:15762 282.27951:91648 286.27545:3444 304.1376:5142 475.14987:2971 502.49905:12191 520.50989…	12780	nd	2649	nd	nd	nd	nd	37382	nd	5486	nd	6129	4295	8583	nd	13840	12685	32521	2732	24770	6739	58582	13034	nd	39694	25907	nd	21948	nd	44189	nd	11946	13392
5.49_608.53	608.527	5.493	Cer 35:2;2O|Cer 17:1;2O/18:1	Lipids and lipid-like molecules	Sphingolipids	Ceramides	Long-chain ceramides	unsaturated_ceramides	2A	CSH ESI-	[M+CH3COO]-	C35H67NO3	QBZDFSBLYKCYCD-UHFFFAOYSA-N	O=C(NC(CO)C(O)C=CCCCCCCCCCCCC)CCCCCCCC=CCCCCCCCC		128.92204:2710 151.261:2970 203.09776:3214 223.20627:13932 234.15831:2813 249.22275:4906 263.23718:6094 272.07104:3034 280.26361:5321 281.24896:5395 306.21991:2717 306.28049:51981 322.27481:5962 383.23077:5237 384.23502:4080 500.47958:3447 518.49261:12753 548.50513:121866	73676	15865	27441	38240	44580	55806	7550	131901	72457	nd	20823	nd	nd	34553	26099	nd	12740	nd	17139	89796	63883	21806	178058	38107	96278	nd	29448	14996	70965	157388	nd	26277	nd
5.30_564.50	564.5	5.304	Cer 35:2;3O|Cer 19:2;2O/16:0;(2OH)	Lipids and lipid-like molecules	Sphingolipids	Ceramides	Long-chain ceramides	unsaturated_ceramides	2A	CSH ESI-	[M-H]-	C35H67NO4	RWYIILLQGJXDFF-UHFFFAOYSA-N	O=C(NC(CO)C(O)C=CCCC=CCCCCCCCCCC)C(O)CCCCCCCCCCCCCC		72.04411:2606 75.38061:2445 76.50253:2248 80.58846:2426 84.70925:3002 137.62521:2774 176.16315:2543 203.11795:5162 225.22215:93194 249.2233:6201 251.23734:6523 253.21797:36932 270.2449:20514 271.22787:29081 278.24823:21386 280.2644:13735 292.26489:4009 296.25943:50532 308.30023:2886 310.27264:5659 312.25449:26286 516.4798:18241 532.47583:4856 546.4892:14472 564.50031:358072	nd	nd	nd	nd	nd	nd	nd	nd	nd	nd	nd	nd	nd	nd	nd	nd	nd	nd	nd	nd	nd	nd	nd	nd	nd	nd	nd	nd	nd	nd	nd	nd	nd
5.34_606.51	606.511	5.343	Cer 35:3;2O|Cer 19:3;2O/16:0	Lipids and lipid-like molecules	Sphingolipids	Ceramides	Long-chain ceramides	unsaturated_ceramides	2A	CSH ESI-	[M+CH3COO]-	C35H65NO3	XAAAJVUZCYVFBM-UHFFFAOYSA-N	O=C(NC(CO)C(O)C=CCCC=CCCC=CCCCCCC)CCCCCCCCCCCCCCC		73.88216:2814 195.13803:28231 196.14093:12389 197.91374:3198 200.92195:2948 232.48593:2774 237.22127:13728 247.2065:5924 254.24898:10378 255.2317:5578 273.22247:3440 280.26514:43252 296.25751:10234 407.15573:10567 408.16061:19361 499.0441:2947 516.47595:3689 521.29443:4701 546.4892:100440 549.29211:5947 552.39014:3057 560.50403:4152	116748	nd	nd	nd	nd	31522	nd	184537	128321	nd	17116	nd	nd	68611	8437	13954	36469	7984	nd	537391	62481	67867	277677	14519	132230	7926	nd	9619	8078	419674	nd	nd	nd
5.72_546.49	546.488	5.722	Cer 35:3;3O|Cer 18:1;2O/17:2;O	Lipids and lipid-like molecules	Sphingolipids	Ceramides	Long-chain ceramides	unsaturated_ceramides	2A	CSH ESI+	[M+H-H2O]+	C35H65NO4	ROBCUNWNHWJVMM-UHFFFAOYSA-N	O=C(NC(CO)C(O)C=CCCCCCCCCCCCCC)C(O)CCCCCCC=CCC=CCCCC		74.06003:16638 74.09654:278670 119.81738:2956 135.11569:2585 137.05992:87109 154.08626:48922 202.76727:4085 233.15309:13197 234.1575:6153 252.26859:14466 264.26907:137951 282.27863:15233 334.23764:2624 343.82315:2844 466.2236:2605 546.48566:35519	5458	2837	nd	3796	nd	nd	nd	3770	16609	nd	10472	nd	nd	4260	6419	nd	nd	8467	nd	2867	nd	4844	3741	7872	2974	nd	4826	nd	nd	nd	5398	nd	5711
4.93_564.50	564.496	4.932	Cer 35:3;3O|Cer 19:0;2O/16:3;O	Lipids and lipid-like molecules	Sphingolipids	Ceramides	Long-chain ceramides	unsaturated_ceramides	2A	CSH ESI+	[M+H]+	C35H65NO4	BNGHCMDAQXNEOF-UHFFFAOYSA-N	O=C(NC(CO)C(O)CCCCCCCCCCCCCCCC)C(O)CCCCC=CCC=CCC=CCC		71.08517:15259 81.07002:41762 83.0857:27183 84.0442:4958 85.10081:11032 93.06955:2899 95.08561:50305 97.10119:19748 105.06916:2415 109.10125:30052 111.11606:12213 120.99422:4788 123.11578:14669 137.13144:3812 153.08929:2941 160.4724:2925 198.22115:3391 266.28363:4854 267.23175:32844 268.29697:11131 280.29993:31806 281.24487:3853 284.25662:6217 298.3111:24521 304.17477:3073 306.27719:2994 308.2936…	11460	19611	nd	nd	nd	nd	nd	47443	60184	nd	nd	116779	nd	nd	nd	20348	44105	110009	3327	142561	33236	113534	5728	nd	39329	251684	3187	24875	nd	69363	nd	32583	5644
6.59_626.57	626.573	6.592	Cer 36:0;2O|Cer 18:0;2O/18:0	Lipids and lipid-like molecules	Sphingolipids	Ceramides	Long-chain ceramides	saturated_ceramides	2A	CSH ESI-	[M+CH3COO]-	C36H73NO3	KZTJQXAANJHSCE-UHFFFAOYSA-N	O=C(NC(CO)C(O)CCCCCCCCCCCCCCC)CCCCCCCCCCCCCCCCC	4255985	82.25868:2655 102.10676:2568 203.21959:3820 239.23788:28573 253.25294:3525 265.25385:31061 282.28036:11457 283.26434:18703 294.28055:13054 300.29132:3327 307.92099:3377 308.29559:122212 324.28973:22265 518.53168:39162 534.52441:35840 552.95496:2718 566.55176:371015 626.52185:3761	6109	5617	nd	nd	nd	nd	14046	15983	12372	32271	30635	16604	19651	nd	nd	nd	14980	7428	18096	5919	61852	59996	nd	nd	93356	nd	21726	99526	98500	75892	13793	nd	37700
6.46_626.57	626.573	6.463	Cer 36:0;2O|Cer 19:0;2O/17:0	Lipids and lipid-like molecules	Sphingolipids	Ceramides	Long-chain ceramides	saturated_ceramides	2A	CSH ESI-	[M+CH3COO]-	C36H73NO3	PHGFMCHYRVQIFN-UHFFFAOYSA-N	O=C(NC(CO)C(O)CCCCCCCCCCCCCCCC)CCCCCCCCCCCCCCCC		75.48978:3982 102.02618:3154 203.86919:4225 236.27121:3866 251.20808:3793 251.2377:101814 253.25372:65769 261.72681:3538 267.23581:3365 267.27029:5107 268.2644:23036 269.24899:48829 280.26599:7048 281.28421:4870 282.27942:7610 294.28003:359753 308.29645:6190 309.29962:15676 310.27316:51040 314.30634:18877 327.29144:6079 518.52985:91045 534.52557:90262 566.55145:988122 626.5788:28048	17031	nd	nd	105814	nd	nd	nd	117683	147867	nd	nd	33901	nd	nd	nd	30721	56950	112962	nd	215104	121643	146536	10728	nd	nd	nd	nd	nd	nd	224416	nd	nd	nd
4.49_584.56	584.562	4.493	Cer 36:0;3O|Cer 18:0;2O/18:0;O	Lipids and lipid-like molecules	Sphingolipids	Ceramides	Long-chain ceramides	saturated_ceramides	2A	CSH ESI+	[M+H]+	C36H73NO4	TWVUZTCVZAHCIE-UHFFFAOYSA-N	O=C(NC(CO)C(O)CCCCCCCCCCCCCCC)C(O)CCCCCCCCCCCCCCCC	18625180	70.0652:3129 81.06982:14908 83.08538:5618 89.05972:3172 92.07502:3103 95.08569:18671 97.1012:12946 109.10115:6024 121.10119:3525 123.11648:5184 125.09618:3147 135.51857:2566 141.55489:2610 221.28694:2711 254.28342:4524 257.87827:2800 266.2843:50735 282.27948:10940 284.2951:74651 302.30554:18249 322.93118:2829 530.52795:11868 548.54028:219339 566.54962:72936	nd	nd	nd	nd	nd	nd	nd	nd	nd	nd	nd	nd	nd	nd	nd	nd	8471	nd	nd	nd	3838	3454	nd	nd	5163	nd	nd	nd	nd	47124	nd	nd	nd
6.06_642.57	642.568	6.06	Cer 36:0;3O|Cer 18:0;3O/18:0	Lipids and lipid-like molecules	Sphingolipids	Ceramides	Long-chain ceramides	saturated_ceramides	2A	CSH ESI-	[M+CH3COO]-	C36H73NO4	IEZRNEGTKRQRFV-UHFFFAOYSA-N	O=C(NC(CO)C(O)C(O)CCCCCCCCCCCCCC)CCCCCCCCCCCCCCCCC	10303767	75.08791:2754 86.86877:2675 103.20942:2861 109.78097:2751 145.46916:2603 203.24335:3490 225.22095:3031 255.23334:20028 267.23264:72266 277.64883:3096 279.23163:3072 280.26508:4695 282.27985:33834 283.26352:45481 289.26462:3202 295.26639:5639 296.29645:4205 308.29523:25857 324.29114:36354 326.30679:99552 338.30664:84937 366.65491:3280 371.98373:3055 386.05457:2887 417.2681:3512 546.52771:15189 550…	226474	nd	nd	281276	nd	66041	nd	65584	201329	162420	nd	nd	nd	21070	31433	nd	119016	94275	nd	50996	375545	338418	nd	46050	117596	16837	166007	24878	72384	776154	nd	nd	nd
5.78_582.55	582.547	5.778	Cer 36:0;3O|Cer 19:0;2O/17:0;(3OH)	Lipids and lipid-like molecules	Sphingolipids	Ceramides	Long-chain ceramides	saturated ceramides	2A	CSH ESI-	[M-H]-	C36H73NO4	NQUPGZHTGZJYRB-UHFFFAOYSA-N	O=C(NC(CO)C(O)CCCCCCCCCCCCCCCC)CC(O)CCCCCCCCCCCCCC		76.47469:2445 77.04529:2876 78.07003:2845 82.32519:3001 84.04413:265855 100.03912:65182 134.53201:2727 155.81696:2983 203.34215:5202 253.2536:99658 263.1626:3316 267.50702:2627 280.26404:11290 282.28091:13032 308.29568:101233 314.30539:29999 324.29077:138295 338.30679:6540 356.31689:707045 582.54651:18519	nd	nd	nd	nd	nd	nd	nd	61349	58046	nd	nd	29750	nd	87517	47780	120573	64626	264668	nd	248838	nd	50150	nd	38705	93474	236017	nd	243160	35677	74365	nd	11370	13095
5.75_584.56	584.561	5.754	Cer 36:0;3O|Cer 19:0;2O/17:0;O	Lipids and lipid-like molecules	Sphingolipids	Ceramides	Long-chain ceramides	saturated_ceramides	2A	CSH ESI+	[M+H]+	C36H73NO4	LEOLKNSQMOJDOF-UHFFFAOYSA-N	O=C(NC(CO)C(O)CCCCCCCCCCCCCCCC)C(O)CCCCCCCCCCCCCCC		70.06518:6078 71.08567:3886 81.07001:31550 83.08546:17863 85.10124:3507 95.08576:31030 97.10133:22688 109.10129:17716 116.0882:3017 123.11714:6815 123.13652:2813 137.13208:3189 149.13225:2516 155.65475:2940 160.38986:2612 184.13377:2967 208.84111:2955 233.22469:5220 251.23778:4975 268.26361:38352 268.30054:20128 280.29962:97695 286.27344:6268 290.32721:2808 298.31055:142856 316.32135:22206 322.30…	25668	57816	nd	18636	nd	nd	22731	140891	136467	nd	nd	154554	7883	253244	148238	294544	197960	548822	76216	548369	65345	210337	27988	257645	194422	436891	13615	607683	89488	228087	nd	58319	95416
5.77_658.56	658.563	5.773	Cer 36:0;4O|Cer 18:0;3O/18:0;(2OH)	Lipids and lipid-like molecules	Sphingolipids	Ceramides	Long-chain ceramides	saturated_ceramides	2A	CSH ESI-	[M+CH3COO]-	C36H73NO5	BBAFBDLICMHBNU-UHFFFAOYSA-N	O=C(NC(CO)C(O)C(O)CCCCCCCCCCCCCC)C(O)CCCCCCCCCCCCCCCC	9894945	85.82708:2815 144.85898:3398 203.25406:4829 203.27185:3711 234.14334:2454 253.25273:23468 255.23233:5219 267.23322:6256 281.24939:3622 298.27457:5250 299.25839:28630 342.30112:17331 354.30273:15131 474.8764:2907 480.30011:6366 598.54138:149684	nd	nd	nd	34229	nd	nd	nd	37413	67910	nd	nd	nd	nd	26194	nd	nd	nd	34080	nd	36166	13198	17706	nd	nd	nd	nd	nd	nd	nd	148720	nd	nd	nd
4.33_640.55	640.553	4.335	Cer 36:1;3O|Cer 18:1;2O/18:0;O	Lipids and lipid-like molecules	Sphingolipids	Ceramides	Long-chain ceramides	unsaturated_ceramides	2A	CSH ESI-	[M+CH3COO]-	C36H71NO4	ZNZKGWLGVHSOIV-UHFFFAOYSA-N	O=C(NC(CO)C(O)C=CCCCCCCCCCCCCC)C(O)CCCCCCCCCCCCCCCC	87115120	81.94917:3086 82.62231:2985 110.78004:3244 196.65999:13350 196.68291:25163 212.3058:3066 237.22182:25582 263.23865:26382 266.24777:5894 268.26544:2719 278.24625:3629 280.26425:4373 281.24899:30884 298.27536:14856 299.26099:20836 322.27594:22019 324.29059:129742 340.2872:4348 342.30383:3247 406.36591:3279 501.35861:2763 508.32751:16425 532.50952:43794 540.72223:3049 548.50293:18489 550.52283:21197…	24528	nd	nd	nd	nd	nd	nd	215948	394094	nd	nd	nd	nd	nd	nd	nd	137377	nd	7191	139020	123845	110088	212922	nd	233973	nd	nd	43334	6078	1125808	nd	nd	nd
5.70_640.55	640.553	5.702	Cer 36:1;3O|Cer 18:1;3O/18:0	Lipids and lipid-like molecules	Sphingolipids	Ceramides	Long-chain ceramides	unsaturated_ceramides	2A	CSH ESI-	[M+CH3COO]-	C36H71NO4	DPSVAJOUDJRIIM-UHFFFAOYSA-N	O=C(NC(CO)C(O)C(O)CCCC=CCCCCCCCCC)CCCCCCCCCCCCCCCCC		79.6971:2786 86.81996:2824 87.88962:3309 187.121:3376 196.48735:11487 196.51041:27013 223.2063:3210 235.20888:3053 246.60158:2855 253.21709:11234 265.21735:44726 265.24887:6535 282.2804:30477 283.26398:38621 296.29645:4194 304.17023:3556 308.29459:14821 310.2724:3894 320.29437:3373 324.29007:45888 326.26651:5713 326.30634:86098 326.34702:4425 338.30627:64863 368.31799:5571 430.40991:3144 508.3303…	191734	nd	nd	60136	nd	56742	nd	94818	29466	203436	60319	20475	nd	nd	nd	nd	89326	79351	nd	96324	496822	302938	8365	nd	410869	11407	89335	98928	184641	383321	nd	nd	nd
5.64_582.55	582.546	5.643	Cer 36:1;3O|Cer 19:0;2O/17:1;O	Lipids and lipid-like molecules	Sphingolipids	Ceramides	Long-chain ceramides	unsaturated_ceramides	2A	CSH ESI+	[M+H]+	C36H71NO4	QEHNZTDPITZDAO-UHFFFAOYSA-N	O=C(NC(CO)C(O)CCCCCCCCCCCCCCCC)C(O)CCCCCCC=CCCCCCCC		71.08576:3615 74.20428:2768 76.03933:10625 81.07014:20060 83.08551:16104 95.08569:22934 97.10117:12511 103.52641:2325 109.10128:17333 111.11692:9593 121.1022:3175 123.11749:10203 162.4641:2754 165.0916:3585 202.82388:10917 249.22078:3272 267.23224:51851 268.29935:15188 280.29926:50305 284.26144:21314 284.29306:4364 298.31018:34083 307.11691:3286 322.30991:14353 326.26923:3639 340.28534:6021 472.8…	10390	nd	nd	11552	nd	10316	nd	16156	nd	nd	nd	12921	nd	nd	nd	nd	nd	18923	13827	34858	45125	135751	6800	8642	27624	21854	nd	50827	25298	106401	nd	4228	12886
5.41_596.53	596.526	5.408	Cer 36:1;4O|Cer 18:1;3O/18:0;(2OH)	Lipids and lipid-like molecules	Sphingolipids	Ceramides	Long-chain ceramides	unsaturated_ceramides	2A	CSH ESI-	[M-H]-	C36H71NO5	JWEAJQTXONIOSM-UHFFFAOYSA-N	O=C(NC(CO)C(O)C(O)CCCC=CCCCCCCCCC)C(O)CCCCCCCCCCCCCCCC		72.44667:2685 73.02801:11071 88.03876:13218 97.02748:2914 111.54413:2856 121.79025:2812 156.90155:2564 192.48177:2704 216.4384:2328 220.15402:2824 223.20544:17010 249.69676:3693 253.21744:56746 253.25328:205119 265.21774:37444 278.24988:4938 280.26416:6359 281.24777:24922 282.24329:22064 283.26505:4076 294.28021:15827 298.27505:45429 299.22:6058 299.25894:191354 306.24417:10708 311.90256:3293 314…	24491	nd	nd	62459	nd	44874	nd	40842	8296	nd	nd	9592	nd	15614	nd	nd	nd	nd	nd	29629	209643	22057	11666	8772	26453	nd	nd	6029	19998	45377	nd	nd	nd
5.58_622.54	622.542	5.582	Cer 36:2;2O|Cer 18:1;2O/18:1	Lipids and lipid-like molecules	Sphingolipids	Ceramides	Long-chain ceramides	unsaturated_ceramides	2A	CSH ESI-	[M+CH3COO]-	C36H69NO3	OBFSLMQLPNKVRW-UHFFFAOYSA-N	O=C(NC(CO)C(O)C=CCCCCCCCCCCCCC)CCCCCCCC=CCCCCCCCC	54141208	108.01849:3071 196.54489:33106 237.22212:3216 263.23788:5014 306.27979:44628 322.27435:4430 514.49866:13143 530.49292:14870 562.52002:114535 608.69373:3050	204836	14078	nd	8184	nd	19223	nd	101804	29353	nd	nd	nd	nd	nd	nd	nd	22721	nd	nd	215074	491182	211604	52842	16614	224980	nd	nd	18952	25892	214890	nd	nd	nd
4.98_638.54	638.537	4.983	Cer 36:2;3O|Cer 18:0;3O/18:2	Lipids and lipid-like molecules	Sphingolipids	Ceramides	Long-chain ceramides	unsaturated_ceramides	2A	CSH ESI-	[M+CH3COO]-	C36H69NO4	NWQKPXLMJDEMPK-UHFFFAOYSA-N	O=C(NC(CO)C(O)C(O)CCCCCCCCCCCCCC)CCCCCCCC=CCC=CCCCCC		71.04076:2687 86.02329:2953 109.91738:2625 121.26512:2622 137.0659:2764 153.38589:3016 203.23418:4658 214.86139:2997 255.23367:3106 266.30533:3289 267.23346:25231 278.24619:5068 279.23306:19848 304.26587:4178 320.25772:11070 322.27515:22081 334.27499:23291 360.09259:2956 506.31931:17499 528.99438:3061 542.49609:10693 546.49536:4396 564.4989:4737 578.51685:91470	57364	nd	nd	134751	nd	7563	nd	15879	14516	nd	nd	nd	nd	18318	nd	nd	nd	nd	7191	27456	72883	52050	87317	11063	36940	6463	nd	6650	nd	159709	nd	nd	nd
4.40_638.54	638.537	4.401	Cer 36:2;3O|Cer 18:1;2O/18:1;O	Lipids and lipid-like molecules	Sphingolipids	Ceramides	Long-chain ceramides	unsaturated_ceramides	2A	CSH ESI-	[M+CH3COO]-	C36H69NO4	OGMXRWJJGUINGB-UHFFFAOYSA-N	O=C(NC(CO)C(O)C=CCCCCCCCCCCCCC)C(O)CCCCCCC=CCCCCCCCC		78.24253:2604 89.28699:2562 139.1118:11530 146.67885:2839 170.44899:2451 182.1412:2766 203.28493:4968 237.22243:4263 263.23874:6034 296.25815:5325 297.24139:4279 322.27487:37639 369.13705:2718 506.32254:6532 530.49402:4917 546.49036:3064 578.51471:77773	74909	nd	11641	nd	nd	9382	nd	16592	nd	nd	nd	nd	nd	nd	32758	nd	87758	72641	nd	38781	54725	34731	39549	nd	156603	nd	13470	46991	59501	576823	nd	nd	nd
5.33_620.53	620.526	5.329	Cer 36:3;2O|Cer 18:1;2O/18:2	Lipids and lipid-like molecules	Sphingolipids	Ceramides	Long-chain ceramides	unsaturated_ceramides	2A	CSH ESI-	[M+CH3COO]-	C36H67NO3	BCBBDQYDGOWPQS-UHFFFAOYSA-N	O=C(NC(CO)C(O)C=CCCCCCCCCCCCCC)CCCCCCCC=CCC=CCCCCC	53674308	102.16769:3014 168.60336:3188 203.13269:3965 237.22247:29249 261.2225:15390 263.23871:12356 266.24826:3058 278.24863:5591 279.23346:13935 304.26447:95068 320.25879:12411 330.13229:3472 478.66776:2912 512.48242:12038 528.4762:6029 530.49506:20326 560.50665:184014 563.30066:5410	539795	9420	118743	81272	nd	264114	8845	1022984	548480	nd	20535	46396	nd	nd	71688	17910	274466	50013	nd	666292	430792	433855	1127127	236601	778955	85336	38401	147537	109607	1963037	nd	nd	8456
5.49_620.53	620.527	5.492	Cer 36:3;2O|Cer 18:2;2O/18:1	Lipids and lipid-like molecules	Sphingolipids	Ceramides	Long-chain ceramides	unsaturated_ceramides	2A	CSH ESI-	[M+CH3COO]-	C36H67NO3	QNIZVIQYMRVORM-UHFFFAOYSA-N	O=C(NC(CO)C(O)C=CCCC=CCCCCCCCCC)CCCCCCCC=CCCCCCCCC		70.53035:2487 79.19695:2997 96.25277:2518 107.01048:2720 111.11618:3297 167.53752:2850 199.10226:2867 210.84895:3161 235.2065:26040 261.2222:23085 263.23734:30039 280.26453:30129 281.24857:23206 306.28003:151262 322.27527:22552 336.29324:4399 512.48499:6121 528.47931:12586 530.49518:27489 560.50574:270741 584.52563:12481 620.38306:3254	274188	30379	nd	10237	nd	93595	nd	100391	8951	nd	164176	24425	nd	nd	8625	nd	50873	8439	9244	594552	468461	193600	1048681	91811	299859	7112	nd	32640	8552	146244	nd	nd	nd
4.91_618.51	618.511	4.908	Cer 36:4;2O|Cer 18:1;2O/18:3	Lipids and lipid-like molecules	Sphingolipids	Ceramides	Long-chain ceramides	unsaturated_ceramides	2A	CSH ESI-	[M+CH3COO]-	C36H65NO3	HFHFQVJJXVVQIZ-UHFFFAOYSA-N	O=C(NC(CO)C(O)C=CCCCCCCCCCCCCC)CCCCCCCC=CCC=CCC=CCC	53874272	145.95866:3181 156.64619:2608 222.2343:2582 237.22159:15546 259.20569:10577 263.23813:4878 277.21811:6520 302.24976:36146 318.24463:3718 510.47455:4209 526.46405:3993 528.47931:3816 558.49005:92347	182662	30688	nd	nd	nd	107211	nd	125109	19827	nd	134300	12546	nd	nd	nd	nd	15868	nd	nd	235682	194839	151494	351856	78263	214586	nd	nd	11309	4953	230195	nd	nd	nd
4.90_560.50	560.504	4.904	Cer 36:4;2O|Cer 18:2;2O/18:2	Lipids and lipid-like molecules	Sphingolipids	Ceramides	Long-chain ceramides	unsaturated_ceramides	2A	CSH ESI+	[M+H]+	C36H65NO3	RDHOWQCKTLJPSI-UHFFFAOYSA-N	O=C(NC(CO)C(O)C=CCCC=CCCCCCCCCC)CCCCCCCC=CCC=CCCCCC		79.05447:4588 81.07:17253 82.06522:4569 83.08532:3369 91.05444:4237 93.07006:6579 94.06548:23729 95.07304:3453 95.08582:14898 96.08112:5475 105.06971:4140 107.08573:4183 109.85727:2816 119.08568:4872 121.10133:5589 122.09656:3517 133.10124:6320 135.11626:3370 233.22711:3191 245.22781:4180 250.2531:25355 255.91907:2423 262.2533:420657 264.27008:25084 280.26401:57276 294.75754:3121 368.61996:2894 3…	132140	15682	nd	nd	nd	72431	nd	29748	nd	nd	16123	4181	nd	nd	nd	nd	nd	nd	nd	107804	82143	72341	152682	30784	93850	nd	nd	nd	nd	116092	nd	nd	nd
7.03_582.58	582.582	7.033	Cer 37:0;2O|Cer 16:0;2O/21:0	Lipids and lipid-like molecules	Sphingolipids	Ceramides	Long-chain ceramides	saturated_ceramides	2A	CSH ESI+	[M+H]+	C37H75NO3	WLYDTBSJKWLVAZ-UHFFFAOYSA-N	O=C(NC(CO)C(O)CCCCCCCCCCCCC)CCCCCCCCCCCCCCCCCCCC		70.06512:5312 70.72145:3293 71.08578:3105 78.05711:2695 81.06982:16643 83.08556:5338 88.11284:2663 90.97559:2778 95.08562:16984 97.10145:5318 109.1012:4802 111.04895:2674 117.42587:2440 178.40424:2814 179.7502:2606 202.82507:4237 210.22134:5075 222.51367:3283 224.23848:3748 226.25337:3581 228.23247:5601 238.25269:26370 242.24692:4035 256.2634:47959 270.2793:4258 274.27643:5254 280.29919:4389 284.…	3827	nd	nd	11146	nd	nd	7039	nd	nd	nd	nd	4265	nd	nd	nd	nd	nd	nd	nd	5550	5575	7496	nd	nd	nd	nd	nd	8379	10066	nd	nd	nd	nd
6.93_640.59	640.589	6.927	Cer 37:0;2O|Cer 19:0;2O/18:0	Lipids and lipid-like molecules	Sphingolipids	Ceramides	Long-chain ceramides	saturated_ceramides	2A	CSH ESI-	[M+CH3COO]-	C37H75NO3	MBKSSZFECMCNAH-UHFFFAOYSA-N	O=C(NC(CO)C(O)CCCCCCCCCCCCCCCC)CCCCCCCCCCCCCCCCC		107.13086:4141 147.80789:4071 195.69952:3707 197.15039:3504 225.22176:4108 247.55942:4194 253.25331:72765 262.83951:4004 265.25388:115707 271.10544:3806 280.26514:5904 281.28485:5185 282.2803:42234 283.26382:64874 294.28241:5061 308.2959:446856 314.30585:25287 324.29077:67175 336.32718:25515 430.77444:4084 508.33228:6485 532.5459:144230 548.5412:116080 580.56769:1156439 640.54004:57467	nd	nd	nd	6440	nd	nd	nd	72072	13014	nd	nd	nd	nd	nd	nd	nd	nd	nd	nd	55036	175280	84963	nd	nd	87072	nd	24243	12897	174379	153475	nd	nd	nd
7.05_640.59	640.589	7.053	Cer 37:0;2O|Cer 22:0;2O/15:0	Lipids and lipid-like molecules	Sphingolipids	Ceramides	Long-chain ceramides	saturated_ceramides	2A	CSH ESI-	[M+CH3COO]-	C37H75NO3	DCWCCLLRZPDYHD-UHFFFAOYSA-N	O=C(NC(CO)C(O)CCCCCCCCCCCCCCCCCCC)CCCCCCCCCCCCCC		80.69435:2283 172.44518:2389 203.30363:4817 204.83722:2588 223.20619:13315 240.23369:3166 241.21706:4874 266.24899:52761 280.26379:11341 282.24274:4596 295.29971:4540 508.3262:13861 532.5459:17372 548.54211:11684 580.56708:179483 590.84521:3291 640.53918:3698	24817	nd	nd	32462	nd	18349	nd	6348	nd	nd	nd	10050	nd	nd	nd	nd	nd	nd	nd	nd	nd	nd	nd	nd	nd	nd	nd	nd	6184	10656	nd	nd	nd
6.12_656.58	656.584	6.122	Cer 37:0;3O|Cer 19:0;2O/18:0;(3OH)	Lipids and lipid-like molecules	Sphingolipids	Ceramides	Long-chain ceramides	saturated ceramides	2A	CSH ESI-	[M+CH3COO]-	C37H75NO4	VRERGFPBCSGAEJ-UHFFFAOYSA-N	O=C(NC(CO)C(O)CCCCCCCCCCCCCCCC)CC(O)CCCCCCCCCCCCCCC		84.04421:94129 86.36105:3042 100.03926:25324 131.28151:2742 132.31619:2860 146.12329:2714 152.18207:2942 203.306:4529 253.25397:32452 308.29514:39077 314.30685:4920 324.29037:53738 356.31696:357640 370.33533:10541 441.08533:2786 506.32071:6503 596.02417:3164 596.5614:46456	nd	nd	nd	nd	nd	nd	nd	nd	nd	nd	nd	7273	nd	nd	nd	nd	nd	nd	nd	6317	nd	nd	nd	nd	nd	nd	nd	nd	nd	nd	nd	nd	nd
6.82_638.57	638.573	6.823	Cer 37:1;2O|Cer 16:1;2O/21:0	Lipids and lipid-like molecules	Sphingolipids	Ceramides	Long-chain ceramides	unsaturated_ceramides	2A	CSH ESI-	[M+CH3COO]-	C37H73NO3	SAQJMXGUQAMILA-UHFFFAOYSA-N	O=C(NC(CO)C(O)C=CCCCCCCCCCCC)CCCCCCCCCCCCCCCCCCCC		73.85129:3156 81.19783:2577 101.03981:2976 133.5419:3322 160.82112:3197 176.81442:3272 183.14177:2999 202.44504:4632 202.46333:3675 209.1911:17296 235.20801:9606 307.2991:11884 308.29733:5670 310.31195:3363 322.31116:10978 324.32892:6384 325.31216:5192 336.32812:13239 350.34286:53737 366.33688:4243 494.46704:3070 506.32172:23077 530.53064:6159 533.90137:2911 546.52667:6827 548.53973:19908 578.552…	nd	nd	nd	24074	nd	nd	nd	16783	9159	nd	nd	8107	nd	nd	nd	nd	nd	nd	nd	5370	7487	7114	10912	50183	6293	nd	nd	5433	12973	36709	nd	nd	nd
6.36_638.57	638.573	6.363	Cer 37:1;2O|Cer 19:0;2O/18:1	Lipids and lipid-like molecules	Sphingolipids	Ceramides	Long-chain ceramides	unsaturated_ceramides	2A	CSH ESI-	[M+CH3COO]-	C37H73NO3	SMODGBMPFYTMCK-UHFFFAOYSA-N	O=C(NC(CO)C(O)CCCCCCCCCCCCCCCC)CCCCCCCC=CCCCCCCCC		82.54742:2889 94.33071:3272 94.67295:2968 253.25421:23559 263.2388:27678 268.81711:2995 280.26447:11397 281.24893:16991 306.28018:130872 322.27512:18317 341.30548:11139 384.34909:3473 449.10806:3463 506.32175:17433 530.53387:32580 546.52545:30083 578.552:312776 638.57867:20870	41517	nd	nd	95253	nd	nd	nd	30038	14473	15665	nd	nd	nd	33208	nd	nd	28901	7102	18978	86441	263364	42696	31042	nd	168532	12020	33567	100176	173816	176643	nd	nd	nd
6.70_638.57	638.573	6.695	Cer 37:1;2O|Cer 19:1;2O/18:0	Lipids and lipid-like molecules	Sphingolipids	Ceramides	Long-chain ceramides	unsaturated_ceramides	2A	CSH ESI-	[M+CH3COO]-	C37H73NO3	SYNRTDHNHQROOQ-UHFFFAOYSA-N	O=C(NC(CO)C(O)C=CCCCCCCCCCCCCCC)CCCCCCCCCCCCCCCCC		71.03741:2669 72.5063:2523 79.69706:2678 80.24947:2574 87.28212:2509 107.6537:2664 115.26131:2754 203.35997:3204 251.23766:17272 265.25287:13521 268.29825:2633 277.25201:11190 279.26654:3280 282.28018:11649 283.26321:4319 308.29587:45960 310.3114:5380 322.31241:5205 324.28867:5598 336.32587:6036 352.3255:2684 467.02002:2796 506.32333:25134 530.52997:5746 535.51117:3068 546.52441:6620 548.54187:16…	4512	nd	nd	4266	nd	nd	nd	31271	8531	nd	nd	8499	nd	nd	nd	nd	nd	nd	7387	nd	nd	nd	nd	nd	12666	nd	nd	5384	6548	32686	nd	nd	nd
6.14_636.56	636.558	6.139	Cer 37:2;2O|Cer 14:1;2O/23:1	Lipids and lipid-like molecules	Sphingolipids	Ceramides	Long-chain ceramides	unsaturated_ceramides	2A	CSH ESI-	[M+CH3COO]-	C37H71NO3	SBXLWQVGQKAUIZ-UHFFFAOYSA-N	O=C(NC(CO)C(O)C=CCCCCCCCCC)CCCCCCCCCCC=CCCCCCCCCCC		84.63181:3075 86.13602:2502 94.44262:2624 133.41002:2769 181.15773:23242 195.17458:18201 203.32474:6933 207.17448:6425 210.1864:3002 221.19063:6673 221.90822:2894 240.62543:3364 319.29965:17790 333.31677:14414 336.32843:6516 337.31366:13426 350.34335:14299 351.3284:5948 362.34293:77111 376.35849:72886 378.33755:10947 392.35498:13744 528.51361:16626 544.51086:19344 546.52631:34936 576.53625:330573…	64350	39883	39437	75589	89789	45035	54696	103296	54373	37292	27222	47408	15710	55013	38426	53154	61470	53889	33534	97809	71375	28781	94377	46564	126483	70499	73302	77230	103152	167626	19440	47128	27986
7.00_594.55	594.545	7.003	Cer 37:2;3O|Cer 18:1;2O/19:1;O	Lipids and lipid-like molecules	Sphingolipids	Ceramides	Long-chain ceramides	unsaturated_ceramides	2A	CSH ESI+	[M+H]+	C37H71NO4	NXSCHSJXUZHJGM-UHFFFAOYSA-N	O=C(NC(CO)C(O)C=CCCCCCCCCCCCCC)C(O)CCCCCCC=CCCCCCCCCC		71.08553:3600 81.06997:10918 95.08588:4606 97.06502:3080 97.10138:5117 107.08566:2838 107.65449:2430 109.10123:4197 121.10126:6135 123.11636:3107 135.11658:10769 151.68494:2695 163.14807:4484 169.15309:3149 198.37038:21395 236.23676:26655 247.2426:17694 250.25343:14297 252.26808:5033 256.63318:2773 263.23685:4218 264.26871:44792 265.25269:26429 278.94711:3157 282.27881:4119 297.27814:24426 315.45…	nd	nd	nd	nd	nd	nd	nd	nd	nd	nd	nd	nd	nd	nd	nd	nd	nd	nd	nd	4394	nd	nd	132015	116017895	nd	nd	nd	nd	nd	nd	nd	nd	nd
5.97_634.54	634.542	5.972	Cer 37:3;2O|Cer 19:3;2O/18:0	Lipids and lipid-like molecules	Sphingolipids	Ceramides	Long-chain ceramides	unsaturated_ceramides	2A	CSH ESI-	[M+CH3COO]-	C37H69NO3	JMAMJHVAFHHKCP-UHFFFAOYSA-N	O=C(NC(CO)C(O)C=CCCC=CCCC=CCCCCCC)CCCCCCCCCCCCCCCCC		73.11623:3406 83.0238:12967 95.049:3481 98.76275:2949 109.73727:2793 124.07476:3416 134.91339:2770 203.22247:5107 229.0905:2678 247.20636:25105 265.25314:31358 273.2229:14703 278.2507:3452 282.27988:37772 283.2641:18177 297.93427:2919 308.29608:117706 324.29001:20315 338.30786:9578 542.49677:3619 544.51178:24136 574.52039:285744	nd	nd	nd	nd	nd	nd	nd	nd	nd	nd	nd	nd	nd	nd	nd	nd	nd	nd	nd	nd	nd	nd	nd	nd	nd	nd	nd	nd	nd	6459	nd	nd	nd
7.37_596.60	596.598	7.37	Cer 38:0;2O|Cer 16:0;2O/22:0	Lipids and lipid-like molecules	Sphingolipids	Ceramides	Long-chain ceramides	saturated_ceramides	2A	CSH ESI+	[M+H]+	C38H77NO3	BRMXVFYGZHLLPQ-UHFFFAOYSA-N	O=C(NC(CO)C(O)CCCCCCCCCCCCC)CCCCCCCCCCCCCCCCCCCCC		70.06515:37997 71.04907:4231 71.08567:80859 73.44158:3182 75.75554:3273 79.05419:14486 81.06489:7152 81.07001:168029 83.08569:118296 85.06471:4452 85.10124:64257 88.07583:5321 88.63079:3370 93.07013:17050 95.08562:224678 97.09462:4337 97.10136:95837 99.0806:4653 102.09149:7600 107.08524:5900 109.01028:3406 109.10135:116224 111.07962:4627 111.11681:26755 118.49564:3383 121.10147:25901 123.11674:46…	287658	182420	206439	380577	453886	396525	288174	184180	765003	354821	336745	240925	282862	131836	329500	270606	381017	334242	119775	126721	226793	184832	267045	352481	231104	263260	175787	380028	6661	248351	180202	91020	279677
7.39_654.60	654.605	7.392	Cer 38:0;2O|Cer 22:0;2O/16:0	Lipids and lipid-like molecules	Sphingolipids	Ceramides	Long-chain ceramides	saturated_ceramides	2A	CSH ESI-	[M+CH3COO]-	C38H77NO3	DHBIHSUCQLJNIG-UHFFFAOYSA-N	O=C(NC(CO)C(O)CCCCCCCCCCCCCCCCCCC)CCCCCCCCCCCCCCC		74.07127:10217 83.78535:8116 117.50769:9000 160.88483:10563 211.00644:10133 237.22202:297081 253.25298:17661 254.24892:97746 255.23286:157427 280.2645:1107424 295.30014:236042 296.25937:226986 298.27579:15380 308.29541:20788 324.32675:21105 354.37936:8931 356.3533:21668 507.1456:9246 546.56165:347438 562.55756:328474 594.58356:3006096 611.70166:9583	214150	nd	24054	484824	20088	120030	9696	79186	109423	nd	13139	143694	nd	34489	14776	21445	11740	9185	nd	51789	11868	20746	77529	156217	28866	28642	6206	25799	16425	25959	32742	nd	nd
6.77_670.60	670.6	6.766	Cer 38:0;3O|Cer 18:0;3O/20:0	Lipids and lipid-like molecules	Sphingolipids	Ceramides	Long-chain ceramides	saturated_ceramides	2A	CSH ESI-	[M+CH3COO]-	C38H77NO4	HFJJUTILDZFUOE-UHFFFAOYSA-N	O=C(NC(CO)C(O)C(O)CCCCCCCCCCCCCC)CCCCCCCCCCCCCCCCCCC	14757377	82.60873:2729 90.32842:2552 132.79863:3287 152.77641:3137 203.30179:3974 214.73312:2696 225.22316:3756 255.23299:14992 267.23282:66187 280.26443:4307 310.31046:33120 311.29465:46401 336.32608:21644 352.32181:31054 354.33795:91323 366.3378:74967 496.71515:3549 574.55365:13270 592.56622:3576 610.57831:239392	38554	nd	nd	139953	nd	11408	nd	40759	112621	nd	nd	36618	nd	12047	8022	12144	17536	26136	nd	92936	33697	46137	34637	61592	19429	23427	6846	8152	6762	117060	nd	nd	nd
6.47_686.59	686.594	6.472	Cer 38:0;4O|Cer 18:0;3O/20:0;(2OH)	Lipids and lipid-like molecules	Sphingolipids	Ceramides	Long-chain ceramides	saturated_ceramides	2A	CSH ESI-	[M+CH3COO]-	C38H77NO5	RYCCNLKFNBMCIU-UHFFFAOYSA-N	O=C(NC(CO)C(O)C(O)CCCCCCCCCCCCCC)C(O)CCCCCCCCCCCCCCCCCC	21259872	88.00296:5101 90.65926:2804 102.46897:2913 111.01561:2722 132.11258:3136 203.20009:4144 245.54942:2694 267.23178:5141 281.28445:18086 284.25519:3629 320.09036:3132 327.29083:28584 370.33258:16816 382.33185:6158 596.38208:5192 626.5733:144042	18367	nd	nd	119390	nd	nd	nd	61690	123286	nd	nd	28698	nd	nd	nd	29404	nd	58044	nd	129895	119298	106015	nd	11847	19765	nd	nd	nd	nd	360322	nd	nd	nd
7.17_592.57	592.567	7.169	Cer 38:1;2O|Cer 16:1;2O/22:0	Lipids and lipid-like molecules	Sphingolipids	Ceramides	Long-chain ceramides	unsaturated_ceramides	1	CSH ESI-	[M-H]-	C38H75NO3	RIGQYOKCOHPLTC-UHFFFAOYSA-N	O=C(NC(CO)C(O)C=CCCCCCCCCCCC)CCCCCCCCCCCCCCCCCCCCC		80.02485:4110 80.74928:3378 138.15224:2822 203.26562:3382 209.19048:158309 211.20558:4062 222.2222:4288 235.20657:86425 237.2222:50547 238.21732:28175 240.23244:15321 263.23779:27695 265.25293:5716 266.24915:5361 293.28513:55187 308.29407:21276 309.13821:3266 310.31107:39669 311.29694:26492 321.3158:154334 336.32712:176849 337.34842:15365 338.34314:96837 339.32666:72882 350.3429:11640 352.32162:1…	nd	nd	nd	7936	nd	16572	nd	nd	nd	nd	nd	nd	nd	nd	nd	nd	nd	nd	nd	nd	nd	nd	nd	36895	nd	nd	nd	nd	nd	nd	nd	nd	nd
6.80_594.58	594.582	6.796	Cer 38:1;2O|Cer 18:0;2O/20:1	Lipids and lipid-like molecules	Sphingolipids	Ceramides	Long-chain ceramides	unsaturated_ceramides	2A	CSH ESI+	[M+H]+	C38H75NO3	PULBITQLTXYVQX-UHFFFAOYSA-N	O=C(NC(CO)C(O)CCCCCCCCCCCCCCC)CCCCCCCCCC=CCCCCCCCC		70.06516:3552 71.08606:2885 75.58124:2620 79.05426:3228 81.07017:14168 83.08555:5930 91.38706:2329 95.08565:19872 97.10123:5716 107.08508:3786 109.1016:3970 135.11671:2806 201.04427:9220 249.76317:3037 266.28442:20597 284.29486:58182 292.2998:19504 302.30634:4645 310.31006:33339 312.32712:6267 328.32214:3760 366.30856:2610 510.64975:3255 558.56122:16854 576.57166:195477 594.58136:21176	8451	nd	4038	3834	8180	nd	nd	nd	nd	5594	nd	2975	nd	nd	nd	nd	nd	nd	2527	6838	12015	8086	5236	nd	7766	nd	nd	nd	3607	12100	3486	nd	nd
6.61_610.58	610.577	6.611	Cer 38:1;3O|Cer 18:1;2O/20:0;O	Lipids and lipid-like molecules	Sphingolipids	Ceramides	Long-chain ceramides	unsaturated_ceramides	2A	CSH ESI+	[M+H]+	C38H75NO4	CFYLSUZUMMPFNC-UHFFFAOYSA-N	O=C(NC(CO)C(O)C=CCCCCCCCCCCCCC)C(O)CCCCCCCCCCCCCCCCCC	53719051	71.08559:3882 79.05425:23569 81.06998:33755 83.08531:16832 85.10107:4626 93.07005:25672 95.08562:35408 97.10127:13217 100.07603:2873 101.20926:2958 107.08533:14066 109.10104:17785 111.0802:2907 111.11642:4279 121.10125:42514 123.11697:12540 135.11703:31128 149.13268:5398 155.56024:2931 165.16394:3025 177.72864:2804 206.04581:2948 247.24231:15912 252.26709:4932 264.26907:63802 274.93204:2927 282.2…	228473	45226	nd	1104134	nd	96629	nd	135452	18175	nd	nd	110862	nd	156844	nd	nd	nd	nd	73915	273423	134546	202167	176250	59957	31079	3719	nd	nd	nd	11286	nd	2956	3852
6.10_684.58	684.579	6.103	Cer 38:1;4O|Cer 18:1;3O/20:0;(2OH)	Lipids and lipid-like molecules	Sphingolipids	Ceramides	Long-chain ceramides	unsaturated_ceramides	2A	CSH ESI-	[M+CH3COO]-	C38H75NO5	RIAQFLRTXLRBQM-UHFFFAOYSA-N	O=C(NC(CO)C(O)C(O)CCCC=CCCCCCCCCC)C(O)CCCCCCCCCCCCCCCCCC		73.02826:4746 86.42256:2733 88.03918:3732 109.75898:2735 166.17282:2702 168.92584:2849 170.10504:2809 184.63312:2735 214.06497:3146 223.20857:3561 253.21692:17289 255.39987:3631 265.21719:16661 281.28494:60426 282.24051:3609 309.27957:5673 322.30991:3003 326.30573:16596 327.29056:72223 347.44794:2901 352.32382:4488 370.33298:54195 382.3327:33375 462.2865:38208 552.33972:30533 594.38269:23954 606.…	33284	nd	nd	230910	nd	6009	7528	59781	28842	nd	nd	44812	nd	29484	nd	nd	nd	5895	21343	556356	239966	413107	67818	136676	149926	8038	nd	19857	nd	38507	nd	nd	nd
6.46_592.57	592.566	6.461	Cer 38:2;2O|Cer 16:1;2O/22:1	Lipids and lipid-like molecules	Sphingolipids	Ceramides	Long-chain ceramides	unsaturated_ceramides	2A	CSH ESI+	[M+H]+	C38H73NO3	OLHOHHPLWXMRDX-UHFFFAOYSA-N	O=C(NC(CO)C(O)C=CCCCCCCCCCCC)CCCCCCCCCCCC=CCCCCCCCC		81.06972:3940 82.06513:12534 93.07005:4187 95.08585:3343 96.74722:2541 97.32263:2773 109.10081:2642 112.47105:2762 132.89111:2864 133.33023:2659 133.75429:2544 196.74341:2534 197.40396:4952 197.42621:19605 208.20651:34576 222.22589:4459 224.23727:20041 236.23769:211973 252.26994:10289 254.24791:24039 264.26892:80467 282.2793:11172 292.29901:3268 544.54547:3380 556.54517:10680 574.55841:42874 592.…	nd	nd	nd	nd	nd	nd	nd	7665	nd	nd	nd	nd	nd	nd	nd	nd	nd	nd	nd	3256	57622	35182	89795	nd	63604	nd	nd	nd	3399	89714	nd	nd	nd
6.14_650.57	650.574	6.136	Cer 38:2;2O|Cer 18:0;2O/20:2	Lipids and lipid-like molecules	Sphingolipids	Ceramides	Long-chain ceramides	unsaturated_ceramides	2A	CSH ESI-	[M+CH3COO]-	C38H73NO3	KEFPNWIHZHKGBU-UHFFFAOYSA-N	O=C(NC(CO)C(O)CCCCCCCCCCCCCCC)CCCCCCCCCC=CCC=CCCCCC		113.27652:2954 203.26575:4333 216.42844:2712 239.23592:3953 289.2547:3532 306.27936:11632 307.26349:2805 332.29538:25174 338.70233:2743 348.29349:3175 542.52972:12032 550.62671:2935 558.52142:10927 590.5531:82093	nd	nd	nd	15604	nd	nd	nd	9951	nd	nd	nd	nd	nd	nd	nd	nd	nd	nd	nd	6363	9212	nd	nd	nd	6394	nd	nd	nd	4350	nd	nd	nd	nd
6.39_606.55	606.547	6.392	Cer 38:2;3O|Cer 18:2;2O/20:0;(2OH)	Lipids and lipid-like molecules	Sphingolipids	Ceramides	Long-chain ceramides	unsaturated_ceramides	1	CSH ESI-	[M-H]-	C38H73NO4	VEFFHOUFMFSQDR-UHFFFAOYSA-N	O=C(NC(CO)C(O)C=CCCC=CCCCCCCCCC)C(O)CCCCCCCCCCCCCCCCCC		70.02853:5819 70.11819:2925 72.044:14234 87.54474:2878 88.03902:6520 95.0488:5166 102.68414:3182 201.25386:7290 217.19571:4560 235.20674:63679 237.22153:23660 248.23782:22229 260.23825:6066 261.22202:26498 264.23325:63289 266.24902:74472 278.24866:20816 279.26935:4677 281.28485:361712 295.29996:5069 296.25934:30443 306.24475:4149 309.27994:116086 311.29617:12157 322.31287:5568 324.25446:5480 326.…	11390	nd	nd	48259	nd	9221	nd	nd	nd	nd	nd	9221	nd	nd	nd	nd	nd	nd	6786	16981	7130	7148	125996	272386	nd	nd	nd	nd	nd	7903	nd	5418	nd
6.19_608.56	608.561	6.191	Cer 38:2;3O|Cer 20:1;2O/18:1;O	Lipids and lipid-like molecules	Sphingolipids	Ceramides	Long-chain ceramides	unsaturated_ceramides	2A	CSH ESI+	[M+H]+	C38H73NO4	IKTLDGAZPWOLES-UHFFFAOYSA-N	O=C(NC(CO)C(O)C=CCCCCCCCCCCCCCCC)C(O)CCCCCCC=CCCCCCCCC		77.83288:2968 81.06982:4110 83.08568:5550 95.08569:4947 97.10114:3547 109.10145:3197 163.14705:3417 200.95343:4793 202.77383:6093 222.08035:2731 247.24232:3526 256.26425:19417 284.29279:3578 292.30042:10847 310.30994:6328 325.21039:22114 326.21436:22495 327.22708:16242 328.23044:26152 362.76492:2830 384.133:3244 496.26959:4928 548.54077:74873 552.33447:24960 587.86481:3491 590.5498:18312 591.4130…	nd	nd	nd	nd	nd	nd	nd	nd	nd	nd	nd	nd	nd	nd	nd	nd	nd	nd	nd	nd	nd	nd	4760	24215593	nd	nd	nd	nd	nd	nd	nd	nd	nd
5.59_586.52	586.519	5.586	Cer 38:5;2O|Cer 21:1;2O/17:4	Lipids and lipid-like molecules	Sphingolipids	Ceramides	Long-chain ceramides	unsaturated_ceramides	2A	CSH ESI+	[M+H]+	C38H67NO3	JMEJHHPKPVOEIY-UHFFFAOYSA-N	O=C(NC(CO)C(O)C=CCCCCCCCCCCCCCCCC)CCCC=CCC=CCC=CCC=CCC		79.05447:6831 81.07001:57498 83.08575:8242 86.82519:4201 91.05446:7819 93.07011:25658 95.08563:73360 97.10104:8389 98.06005:7121 105.06985:26542 107.08562:57812 109.10123:48930 119.08542:48547 121.10164:42658 122.86861:4283 123.11688:20342 133.10129:28491 135.11694:25608 137.13298:7062 145.10077:8133 147.11717:23140 149.13278:25770 159.11717:22287 161.13277:28257 163.14848:32264 173.13313:7669 17…	3870	nd	nd	nd	nd	nd	nd	nd	nd	nd	nd	nd	nd	nd	nd	nd	nd	nd	nd	nd	20345	nd	nd	637568	nd	nd	nd	nd	nd	8798	nd	nd	nd
7.73_668.62	668.621	7.727	Cer 39:0;2O|Cer 16:0;2O/23:0	Lipids and lipid-like molecules	Sphingolipids	Ceramides	Long-chain ceramides	saturated_ceramides	2A	CSH ESI-	[M+CH3COO]-	C39H79NO3	AZFQOICLECWXHI-UHFFFAOYSA-N	O=C(NC(CO)C(O)CCCCCCCCCCCCC)CCCCCCCCCCCCCCCCCCCCCC		76.948:2975 86.17364:3131 211.20575:30116 272.25946:5320 304.21039:3390 332.10568:2941 335.33157:39392 352.35886:16208 353.34351:21751 364.35916:15343 369.34045:2887 378.37381:180460 394.36798:25609 560.57721:58481 576.57428:50007 599.66168:3473 608.59912:460865 668.62164:6674	98464	nd	nd	235136	nd	37751	nd	34392	74527	nd	nd	71619	nd	13326	nd	nd	nd	nd	nd	nd	nd	nd	nd	14073	nd	nd	nd	nd	nd	5941	nd	nd	nd
7.61_668.62	668.62	7.611	Cer 39:0;2O|Cer 22:0;2O/17:0	Lipids and lipid-like molecules	Sphingolipids	Ceramides	Long-chain ceramides	saturated_ceramides	2A	CSH ESI-	[M+CH3COO]-	C39H79NO3	RCMIRWXHYFNLKV-UHFFFAOYSA-N	O=C(NC(CO)C(O)CCCCCCCCCCCCCCCCCCC)CCCCCCCCCCCCCCCC		75.8687:2923 91.9308:3168 96.24697:3353 96.87057:3576 154.50293:3598 196.23431:3253 251.2377:111025 267.26984:14811 268.2648:33328 269.24866:65917 294.28015:462460 295.30075:82372 310.27499:74754 324.32663:12536 336.32739:3299 356.35452:16089 528.64606:3712 537.77484:3332 560.57727:122043 572.58417:3458 576.57294:102926 582.64825:3155 608.59961:1019848 617.56335:3241 655.91412:5435 668.62268:3379	nd	13130	nd	nd	nd	5667	nd	nd	nd	nd	nd	nd	nd	nd	nd	nd	nd	nd	41339	nd	nd	nd	nd	nd	nd	97150	nd	nd	47291	5941	nd	13514	32790
6.83_640.59	640.588	6.833	Cer 39:0;4O|Cer 18:0;3O/21:0;(2OH)	Lipids and lipid-like molecules	Sphingolipids	Ceramides	Long-chain ceramides	saturated_ceramides	2A	CSH ESI-	[M-H]-	C39H79NO5	HPLMLTZVVPFTRF-UHFFFAOYSA-N	O=C(NC(CO)C(O)C(O)CCCCCCCCCCCCCC)C(O)CCCCCCCCCCCCCCCCCCC		87.50585:2602 87.88256:2562 88.03905:4266 126.74365:2896 154.41289:3444 183.23265:2842 203.09631:4457 235.77884:2703 253.2168:4067 255.23293:12947 267.23273:18048 295.30078:55876 309.31738:4430 319.83124:3543 323.2963:10551 323.3335:4142 340.31976:6869 341.30621:51898 355.31955:3508 358.28409:4959 366.33762:3993 384.35001:29624 396.34937:24768 445.09204:3029 508.32858:12633 640.59393:231950	nd	nd	nd	6440	nd	nd	nd	72072	116768	nd	nd	13265	nd	nd	nd	6876	nd	31127	nd	55036	17048	35122	nd	nd	87072	nd	13571	12897	nd	137390	nd	nd	nd
7.51_606.58	606.583	7.51	Cer 39:1;2O|Cer 16:1;2O/23:0	Lipids and lipid-like molecules	Sphingolipids	Ceramides	Long-chain ceramides	unsaturated_ceramides	1	CSH ESI-	[M-H]-	C39H77NO3	WYSRACVJQVNCRW-UHFFFAOYSA-N	O=C(NC(CO)C(O)C=CCCCCCCCCCCC)CCCCCCCCCCCCCCCCCCCCCC		95.04897:4073 102.57497:3399 107.17468:3203 111.28222:2947 127.984:3288 209.19052:214107 211.20752:4760 222.22221:4612 223.20605:20541 235.17853:4825 235.20648:135361 237.22362:3877 238.21718:42498 240.23314:14674 249.22157:15691 252.23529:3781 263.24326:3545 270.24445:3954 285.5921:3037 304.20901:3899 305.05902:3000 321.31628:27464 335.33209:208808 338.34247:16555 339.32599:12381 350.34451:25946…	nd	nd	nd	13752	nd	nd	nd	nd	nd	nd	nd	nd	nd	nd	nd	nd	nd	nd	nd	nd	nd	nd	nd	7671	nd	nd	nd	nd	nd	nd	nd	nd	nd
6.78_682.60	682.6	6.776	Cer 39:1;3O|Cer 18:1;3O/21:0	Lipids and lipid-like molecules	Sphingolipids	Ceramides	Long-chain ceramides	unsaturated_ceramides	2A	CSH ESI-	[M+CH3COO]-	C39H77NO4	ZNIXOYGEUSUMRP-UHFFFAOYSA-N	O=C(NC(CO)C(O)C(O)CCCC=CCCCCCCCCC)CCCCCCCCCCCCCCCCCCCC		77.31998:2844 85.53842:2547 101.29703:2752 126.51424:3195 203.28279:3184 203.30077:3493 265.21689:27997 266.64481:2948 324.32739:14565 325.31097:31486 350.3468:6354 360.81638:3672 366.33804:20003 368.35364:48824 380.35391:38115 586.55652:4215 622.57806:160462	nd	nd	nd	nd	nd	nd	nd	nd	nd	nd	nd	nd	nd	nd	nd	nd	nd	nd	nd	nd	nd	nd	nd	nd	nd	nd	nd	nd	nd	nd	nd	nd	nd
6.47_698.59	698.594	6.468	Cer 39:1;4O|Cer 18:1;3O/21:0;(2OH)	Lipids and lipid-like molecules	Sphingolipids	Ceramides	Long-chain ceramides	unsaturated_ceramides	2A	CSH ESI-	[M+CH3COO]-	C39H77NO5	UFCCKRLRJHVCPX-UHFFFAOYSA-N	O=C(NC(CO)C(O)C(O)CCCC=CCCCCCCCCC)C(O)CCCCCCCCCCCCCCCCCCC		72.99163:17050 80.54389:3517 88.03902:6406 100.00287:4065 120.36132:3303 135.77335:3048 236.03532:2826 253.21686:14663 265.21698:16331 282.24399:3193 295.30045:55353 323.29504:6096 336.32339:4131 340.32254:14995 341.30582:74954 348.32605:3858 366.33755:7237 384.34766:40478 396.34921:32879 506.32144:13228 556.37555:2966 595.27527:3066 638.57288:321323 698.63239:7154	13827	nd	nd	71467	nd	nd	nd	82408	7896	nd	nd	12263	nd	nd	nd	nd	nd	5371	nd	201342	94454	90060	nd	nd	12301	nd	nd	10975	nd	29987	nd	nd	nd
6.92_664.59	664.589	6.925	Cer 39:2;2O|Cer 16:1;2O/23:1	Lipids and lipid-like molecules	Sphingolipids	Ceramides	Long-chain ceramides	unsaturated_ceramides	2A	CSH ESI-	[M+CH3COO]-	C39H75NO3	CGOZISWNVNXXTC-UHFFFAOYSA-N	O=C(NC(CO)C(O)C=CCCCCCCCCCCC)CCCCCCCCCCC=CCCCCCCCCCC		72.43229:2849 73.57457:2952 89.10721:2845 103.76191:2795 166.44733:3519 201.24901:7672 209.18977:12505 235.20621:11134 333.31583:10350 350.34314:19344 351.32645:3806 362.34192:18905 376.35858:60151 377.75888:2993 392.35275:3315 556.54401:10702 572.53577:5919 574.55518:12794 604.5672:137903	nd	nd	nd	nd	nd	nd	nd	nd	nd	nd	nd	67983	nd	nd	nd	nd	nd	nd	55642	nd	nd	nd	29359	nd	nd	nd	nd	nd	nd	nd	nd	nd	nd
6.81_664.59	664.589	6.812	Cer 39:2;2O|Cer 17:1;2O/22:1	Lipids and lipid-like molecules	Sphingolipids	Ceramides	Long-chain ceramides	unsaturated_ceramides	2A	CSH ESI-	[M+CH3COO]-	C39H75NO3	USTGJUYHSWCYMJ-UHFFFAOYSA-N	O=C(NC(CO)C(O)C=CCCCCCCCCCCCC)CCCCCCCCCCCC=CCCCCCCCC		71.14616:2905 85.00293:4085 91.45348:3113 126.53127:3178 195.17461:4959 209.19113:12307 217.66776:2667 221.18929:3579 223.20622:23436 235.20581:6296 249.22231:14979 252.23114:3383 319.30042:15876 330.17987:2714 333.31561:5776 336.32657:5405 337.31161:4732 350.34421:5778 351.32687:3527 362.34286:82120 365.34256:2913 376.35815:36090 378.33502:14227 390.37396:28511 393.96481:2985 469.50256:2948 530.…	80065	48064	41044	103011	122231	53467	62441	118058	40160	36985	30286	67983	35811	53301	75175	70165	60246	72393	55642	109435	42284	44475	29359	77072	89077	63056	92875	101930	118077	47443	52568	61878	37875
8.05_682.64	682.636	8.052	Cer 40:0;2O	Lipids and lipid-like molecules	Sphingolipids	Ceramides	Long-chain ceramides	saturated_ceramides	1	CSH ESI-	[M+CH3COO]-	C40H81NO3	SXPRAKSDHOEHIG-ZESVVUHVSA-N	CCCCCCCCCCCCCCCCCCCCCC(=O)N[C@@H](CO)[C@@H](CCCCCCCCCCCCCCC)O	5283575	79.46184:2966 93.97507:2545 119.94406:3084 203.32698:5538 239.23685:6716 262.60959:2827 321.31628:12600 339.32654:6924 364.35797:53045 380.35324:4936 495.81506:2917 574.59058:19228 590.58521:22664 622.61407:145528 682.61475:4642	324444	nd	nd	540830	nd	192826	nd	97202	195733	nd	nd	203343	nd	56911	8419	10567	nd	46912	nd	60038	33679	30275	126290	435363	17334	22624	8758	nd	34486	69629	nd	15906	9204
7.45_698.63	698.63	7.454	Cer 40:0;3O|Cer 18:0;3O/22:0	Lipids and lipid-like molecules	Sphingolipids	Ceramides	Long-chain ceramides	saturated_ceramides	2A	CSH ESI-	[M+CH3COO]-	C40H81NO4	CIMNZQFRNXDRER-UHFFFAOYSA-N	O=C(NC(CO)C(O)C(O)CCCCCCCCCCCCCC)CCCCCCCCCCCCCCCCCCCCC	14757379	70.7599:2877 220.01488:3119 225.22182:6840 226.69763:3924 253.21434:4107 255.23177:34929 267.20267:6213 267.23309:110170 279.23312:4560 280.26544:11430 321.31552:7321 338.3425:44595 339.32663:77958 352.3595:4415 364.35736:40761 380.35403:55359 382.3689:152382 394.36853:116897 429.81619:3049 506.32935:4639 520.02979:2939 602.58362:28736 606.58618:5426 620.60101:12576 638.60938:407128 698.61774:160…	226843	12534	nd	383715	nd	138343	16293	295186	629269	11818	nd	277117	nd	125294	17400	192500	172960	338588	20934	299094	151149	203058	130922	236380	101743	111740	nd	63221	34638	434910	nd	nd	nd
7.17_654.60	654.604	7.167	Cer 40:0;4O|Cer 18:0;3O/22:0;(2OH)	Lipids and lipid-like molecules	Sphingolipids	Ceramides	Long-chain ceramides	saturated_ceramides	2A	CSH ESI-	[M-H]-	C40H81NO5	XJDLBNONNWFVMN-UHFFFAOYSA-N	O=C(NC(CO)C(O)C(O)CCCCCCCCCCCCCC)C(O)CCCCCCCCCCCCCCCCCCCC	25201875	88.03893:13576 90.08857:2772 92.20464:2746 143.42786:2911 173.67165:3094 175.4606:2957 196.23534:2726 201.23468:11268 225.22318:4661 249.51848:2901 253.21635:22187 255.23239:37558 267.23282:42952 280.26703:4042 284.25974:15192 301.66873:2960 309.31638:131140 316.28632:4903 337.31189:18873 350.34265:5273 354.33691:27398 355.32172:127307 376.68335:3065 380.35464:14770 396.34738:5269 398.36371:74925…	429456	9884	nd	527300	6524	160110	17432	658535	972698	111166	nd	634165	nd	193426	78833	722945	569875	1094680	91244	930450	869495	759906	157586	152053	367259	236767	nd	151418	68872	1407617	nd	19028	76074
7.41_680.62	680.621	7.406	Cer 40:1;2O|Cer 18:0;2O/22:1	Lipids and lipid-like molecules	Sphingolipids	Ceramides	Long-chain ceramides	unsaturated_ceramides	2A	CSH ESI-	[M+CH3COO]-	C40H79NO3	AOHMXFJFQLUIJL-UHFFFAOYSA-N	O=C(NC(CO)C(O)CCCCCCCCCCCCCCC)CCCCCCCCCCCC=CCCCCCCCC		80.58154:2960 83.02412:4843 85.00297:6050 113.32024:2607 120.26207:3883 134.17285:2957 142.92409:2789 164.69193:2999 201.24588:6836 211.20578:6246 233.63698:2986 239.2379:34560 253.21863:5248 266.24988:3864 268.26541:3765 300.28854:4911 316.41626:3463 319.30099:38124 336.32706:7054 337.31061:23490 337.34979:14559 347.33078:4072 362.3429:207955 378.33667:31509 383.35315:17938 384.58383:3361 390.37…	2238499	673905	nd	4459394	nd	441622	25261	185174	121090	31743	286243	406352	102750	2238336	nd	577121	140167	1760804	81580	4370990	1817839	2194745	8485	19340	21129	216750	13592	115608	3032	49793	nd	310003	12610
7.50_636.59	636.593	7.498	Cer 40:1;3O|Cer 18:1;2O/22:0;(2OH)	Lipids and lipid-like molecules	Sphingolipids	Ceramides	Long-chain ceramides	unsaturated_ceramides	2A	CSH ESI-	[M-H]-	C40H79NO4	FCCZDEAAQZWMGI-UHFFFAOYSA-N	O=C(NC(CO)C(O)C=CCCCCCCCCCCCCC)C(O)CCCCCCCCCCCCCCCCCCCC	72804369	83.10628:2857 113.80654:3062 125.93368:2960 203.34009:4589 222.66939:2823 237.22241:23311 239.23688:11273 250.25319:11935 263.23804:10871 266.24884:27736 268.26471:3947 280.26505:12682 298.27444:4029 309.31598:100754 337.31052:27211 354.33801:13015 355.3201:30489 362.3407:4898 380.35233:48030 396.34723:25357 398.36133:3604 417.76419:2967 588.57617:27705 604.56256:6308 618.58209:12478 636.59369:44…	175731	nd	nd	221510	8934	12087	8483	123994	121215	nd	nd	21145	nd	6741	nd	9151	nd	52365	nd	123539	10835	nd	22385	72486	nd	17434	nd	64291	11802	53032	nd	nd	8704
6.82_652.59	652.589	6.818	Cer 40:1;4O|Cer 18:1;3O/22:0;(2OH)	Lipids and lipid-like molecules	Sphingolipids	Ceramides	Long-chain ceramides	unsaturated_ceramides	2A	CSH ESI-	[M-H]-	C40H79NO5	SUIXAFDIHPOBSV-UHFFFAOYSA-N	O=C(NC(CO)C(O)C(O)CCCC=CCCCCCCCCC)C(O)CCCCCCCCCCCCCCCCCCCC		88.0392:4656 107.21741:2844 151.07637:2870 170.96425:2807 223.2054:10201 253.21703:30049 265.21732:25775 282.24335:6402 309.31668:98423 314.27017:3907 337.31253:16015 350.34277:5453 354.33719:15422 355.32162:106020 355.36948:5861 380.3512:6071 396.34833:6091 398.36368:48863 410.36633:44383 581.29529:3128 634.57953:4789 652.58929:305088	923141	255661	7719	1846966	nd	224850	147276	783310	738683	15801	49884	1315294	18011	927826	110090	309286	365920	877736	318550	2041460	867600	1047171	844238	655078	948088	680770	5853	523486	263657	584626	nd	96693	58531
7.15_678.60	678.605	7.151	Cer 40:2;2O Isomer A	Lipids and lipid-like molecules	Sphingolipids	Ceramides	Long-chain ceramides	unsaturated_ceramides	1	CSH ESI-	[M+CH3COO]-	C40H77NO3	HILTUFAERVOALR-MQXYEJFFSA-N	CCCCCCCCCCCCCCCCCCCCCC(=O)N[C@@H](CO)[C@@H](/C=C/CCCCCCCC/C=C\CCC)O	52931123	83.0239:7473 85.00292:9928 85.80825:5155 141.03458:5853 142.35155:4948 169.24141:4951 209.17027:8539 209.19078:126504 235.20662:82918 237.22234:112352 238.21693:25661 240.23311:7747 241.72394:4756 263.23825:74598 265.78253:5204 266.24918:19823 268.26471:8627 304.20834:6894 319.30109:100566 331.95917:5129 336.32715:84770 337.31119:78424 347.33224:98862 362.34305:462768 364.35843:77067 365.3421:556…	45352	nd	nd	131819	nd	22322	nd	46938	22789	nd	nd	15857	nd	9454	nd	nd	nd	10681	nd	nd	nd	nd	114778	705080	17018	nd	nd	nd	22570	nd	nd	nd	nd
7.25_678.60	678.605	7.251	Cer 40:2;2O Isomer B	Lipids and lipid-like molecules	Sphingolipids	Ceramides	Long-chain ceramides	unsaturated_ceramides	1	CSH ESI-	[M+CH3COO]-	C40H77NO3	HILTUFAERVOALR-MQXYEJFFSA-N	CCCCCCCCCCCCCCCCCCCCCC(=O)N[C@@H](CO)[C@@H](/C=C/CCCCCCCC/C=C\CCC)O	52931123	84.04044:2899 88.64727:2715 92.25507:2673 97.38389:2855 203.39229:4399 235.20525:9443 257.73352:3077 261.22202:4986 321.31668:6355 338.34021:3554 339.32465:4863 362.34293:10729 364.35928:40923 390.37418:11829 570.55884:4141 586.55377:4231 588.57233:12476 618.46912:6613 618.58319:150416	82018	15013	nd	117647	nd	22322	nd	42158	10155	nd	nd	28113	nd	9454	nd	nd	nd	10681	nd	nd	nd	nd	57915	414019	9726	nd	nd	nd	6308	8446	nd	nd	nd
7.12_620.60	620.598	7.125	Cer 40:2;2O|Cer 16:1;2O/24:1	Lipids and lipid-like molecules	Sphingolipids	Ceramides	Long-chain ceramides	unsaturated_ceramides	2A	CSH ESI+	[M+H]+	C40H77NO3	UQKIGQZPZLUGRA-UHFFFAOYSA-N	O=C(NC(CO)C(O)C=CCCCCCCCCCCC)CCCCCCCCCCCC=CCCCCCCCCCC		81.07008:5636 82.06552:11565 83.08577:4039 85.01418:2991 87.20782:2729 90.7513:2889 93.06985:6453 95.08569:6465 97.91541:2852 109.10161:4651 180.6133:3137 184.45152:3256 198.25276:3214 202.75027:3943 209.42223:3010 224.23775:40257 230.57903:2851 236.23763:409859 250.25343:17229 252.26839:4000 254.24742:56370 264.26904:129073 282.28055:12280 294.23029:3063 584.57788:18958 602.58746:68448 620.56598…	4806	nd	nd	21969	nd	15050	nd	10323	nd	nd	nd	6199	nd	nd	nd	nd	nd	nd	nd	4191	nd	nd	26407	211460	6632	nd	nd	nd	13262	nd	nd	nd	nd
7.09_634.58	634.578	7.088	Cer 40:2;3O|Cer 18:2;2O/22:0;(2OH)	Lipids and lipid-like molecules	Sphingolipids	Ceramides	Long-chain ceramides	unsaturated_ceramides	2A	CSH ESI-	[M-H]-	C40H77NO4	CDXFXTJQNXLRGQ-UHFFFAOYSA-N	O=C(NC(CO)C(O)C=CCCC=CCCCCCCCCC)C(O)CCCCCCCCCCCCCCCCCCCC		72.04411:5548 72.24664:2986 137.32086:2713 154.47189:2584 171.63124:2706 203.19572:4573 235.20601:18022 237.22147:6273 248.23738:3560 261.22375:4002 264.23193:27635 266.24893:26130 278.24887:10899 296.2598:6558 309.31604:127682 309.35513:5945 323.33261:2840 337.31134:38907 354.33615:25022 355.32343:46344 362.34305:11638 380.35297:61191 396.34827:37658 398.36356:4262 410.36493:3148 586.55756:31205…	24349	nd	nd	14945	nd	nd	nd	nd	nd	nd	nd	11788	nd	nd	nd	nd	nd	nd	nd	12526	nd	nd	nd	21820	nd	nd	7001	nd	nd	nd	nd	nd	nd
6.58_676.59	676.589	6.579	Cer 40:3;2O|Cer 18:1;2O/22:2	Lipids and lipid-like molecules	Sphingolipids	Ceramides	Long-chain ceramides	unsaturated_ceramides	2A	CSH ESI-	[M+CH3COO]-	C40H75NO3	UEYFSMQWOHTOBM-UHFFFAOYSA-N	O=C(NC(CO)C(O)C=CCCCCCCCCCCCCC)CCCCCCCCCCCC=CCC=CCCCCC		79.81104:3137 103.58634:2911 146.59518:3416 176.93428:3160 203.36316:6273 218.84879:3007 237.22247:12376 263.23813:6440 317.28311:4919 334.30972:6220 360.32727:52331 362.34167:3121 376.32013:6446 388.36026:23899 485.35953:3070 568.54547:4709 584.54462:3709 586.55377:6153 614.52026:10763 616.56812:127692 619.32806:3074	nd	nd	nd	nd	nd	nd	nd	nd	nd	nd	nd	nd	nd	nd	nd	nd	nd	nd	nd	nd	nd	nd	nd	28507	nd	nd	nd	nd	nd	nd	nd	nd	nd
8.37_696.65	696.652	8.368	Cer 41:0;2O|Cer 18:0;2O/23:0	Lipids and lipid-like molecules	Sphingolipids	Ceramides	Long-chain ceramides	saturated_ceramides	2A	CSH ESI-	[M+CH3COO]-	C41H83NO3	FTSDYFFYZJTACJ-UHFFFAOYSA-N	O=C(NC(CO)C(O)CCCCCCCCCCCCCCC)CCCCCCCCCCCCCCCCCCCCCC	53817918	85.94752:2917 135.43628:3288 239.23767:45838 268.26459:3405 300.28989:7297 335.3317:73301 352.35831:21119 353.34201:46711 364.36029:6297 368.68219:3321 378.37387:284063 392.39203:11922 394.36755:44242 588.60956:80456 604.50513:5562 604.60553:75134 636.63037:812678 696.65247:3656	131314	nd	nd	168618	nd	78046	nd	47382	68040	11322	nd	15557	nd	8501	nd	nd	nd	nd	nd	8048	nd	16649	nd	169036	5918	8042	nd	nd	11189	11317	nd	11115	nd
7.50_728.64	728.641	7.505	Cer 41:0;4O|Cer 18:0;3O/23:0;(2OH)	Lipids and lipid-like molecules	Sphingolipids	Ceramides	Long-chain ceramides	saturated_ceramides	2A	CSH ESI-	[M+CH3COO]-	C41H83NO5	LXCDJSOYWPJYDC-UHFFFAOYSA-N	O=C(NC(CO)C(O)C(O)CCCCCCCCCCCCCC)C(O)CCCCCCCCCCCCCCCCCCCCC	25200791	88.03896:33188 89.02267:7369 100.29002:6083 112.7098:5336 125.78767:5168 225.2227:10598 253.21631:51431 255.23245:79510 267.23312:85667 268.56744:5757 278.93698:5885 280.26315:11359 284.25995:29875 301.49252:5795 304.20456:8645 309.17007:5970 316.28485:9225 323.33203:232458 337.34805:6826 338.34943:6217 351.32642:36075 364.36212:11714 368.35309:70769 369.33688:326360 376.35806:9767 383.35474:7136…	216699	nd	nd	172988	nd	12031	nd	513198	684683	76044	nd	333137	nd	94951	40236	274918	253053	577568	87545	647218	362236	392181	52135	110775	231441	116799	6920	121378	49734	726110	nd	24548	44741
8.15_694.64	694.636	8.149	Cer 41:1;2O Isomer A	Lipids and lipid-like molecules	Sphingolipids	Ceramides	Long-chain ceramides	unsaturated_ceramides	1	CSH ESI-	[M+CH3COO]-	C41H81NO3	NAJHAHQNQCNWOP-PUYNVXOJSA-N	CCCCCCCCCCCCCCCCCCCCCCC(=O)N[C@@H](CO)[C@@H](/C=C/CCCCCCCCCCCCC)O	52931115	78.70522:2815 104.53675:2594 109.4932:3037 120.30668:3211 126.20193:3543 130.52895:2701 148.4561:3252 198.64215:3224 203.29659:2934 203.31598:9727 237.22125:22373 239.52617:3437 263.23795:12969 285.26154:2987 335.3316:17236 352.35855:12242 353.34314:12664 356.28281:3795 378.37479:58581 392.38995:3843 394.36777:5249 586.59094:5782 602.586:3840 604.59833:11666 634.61414:172712 694.61194:4771	393117	9457	nd	813742	nd	396908	9265	294622	323438	12265	nd	280496	nd	35777	nd	15249	nd	40814	15171	103687	10075	nd	125464	1156200	20661	8189	10029	52281	43013	136335	nd	21185	10292
7.82_710.63	710.631	7.824	Cer 41:1;3O|Cer 18:1;2O/23:0;(2OH)	Lipids and lipid-like molecules	Sphingolipids	Ceramides	Long-chain ceramides	unsaturated_ceramides	2A	CSH ESI-	[M+CH3COO]-	C41H81NO4	SDFGVADIYWFGIV-UHFFFAOYSA-N	O=C(NC(CO)C(O)C=CCCCCCCCCCCCCC)C(O)CCCCCCCCCCCCCCCCCCCCC		72.84898:2650 87.01834:2951 115.94709:3268 237.22115:26974 239.23692:6508 250.25246:13822 257.81284:3800 263.23788:11742 265.21808:12408 266.2496:31011 268.26349:3978 280.26358:13356 297.91782:3091 298.27634:3880 304.2121:6234 323.33157:92552 351.32709:30326 367.35822:11774 368.35364:15082 369.33737:33825 376.35812:12567 394.36813:57416 408.38663:7031 410.36365:19985 410.41098:6784 412.38007:4404…	365903	nd	nd	448106	nd	38983	nd	198824	214746	47292	nd	61830	nd	13621	nd	27020	35060	105855	45096	217679	40119	23455	110178	161196	nd	31933	nd	219715	11191	41505	nd	22833	10936
7.16_726.63	726.626	7.162	Cer 41:1;4O|Cer 18:1;3O/23:0;(2OH)	Lipids and lipid-like molecules	Sphingolipids	Ceramides	Long-chain ceramides	unsaturated_ceramides	2A	CSH ESI-	[M+CH3COO]-	C41H81NO5	TYVDMHBPUUFNQL-UHFFFAOYSA-N	O=C(NC(CO)C(O)C(O)CCCC=CCCCCCCCCC)C(O)CCCCCCCCCCCCCCCCCCCCC		72.99183:7167 88.03906:4637 121.53705:3563 203.0849:7784 223.20686:3717 240.88376:3199 253.2178:15517 265.21591:3529 267.23172:4047 282.24512:3323 323.3313:51994 335.33218:17932 351.32739:6743 368.35663:4107 369.33795:46858 376.3566:4030 380.35596:4918 381.33838:13443 381.49408:3211 410.36227:3635 412.37976:30542 424.3811:30875 462.28735:48745 546.01862:3337 594.38373:80623 666.60529:207299 680.6…	526134	43980	nd	938808	nd	51391	27415	826456	767111	19488	nd	787902	nd	370231	33648	193566	279695	608417	188422	1204065	741908	551836	517755	487959	684074	485981	nd	479076	261160	785384	nd	58824	51702
7.48_692.62	692.621	7.478	Cer 41:2;2O|Cer 17:1;2O/24:1	Lipids and lipid-like molecules	Sphingolipids	Ceramides	Long-chain ceramides	unsaturated_ceramides	2A	CSH ESI-	[M+CH3COO]-	C41H79NO3	IHCUODHUCJDYIO-UHFFFAOYSA-N	O=C(NC(CO)C(O)C=CCCCCCCCCCCCC)CCCCCCCCCCCC=CCCCCCCCCCC		70.95083:2673 73.85478:2744 84.7952:2928 85.00286:15735 98.22083:2822 158.84875:2941 172.10014:2948 201.388:10209 201.40805:3720 223.20595:17364 237.22162:12844 249.22095:12202 263.23776:5130 333.31577:6289 347.33337:10656 350.34253:6070 351.32471:6390 351.94064:3053 362.34103:3564 364.35892:11988 365.33902:5096 376.35782:46027 390.37463:63067 392.34964:3660 404.38919:11938 406.36719:11721 408.44…	11606	nd	nd	38820	nd	5033	7487	22672	10092	nd	nd	nd	nd	nd	nd	nd	nd	nd	7411	7597	nd	nd	16748	171932	7590	nd	nd	8206	nd	nd	9196	nd	nd
7.59_692.62	692.62	7.595	Cer 41:2;2O|Cer 18:2;2O/23:0	Lipids and lipid-like molecules	Sphingolipids	Ceramides	Long-chain ceramides	unsaturated_ceramides	2A	CSH ESI-	[M+CH3COO]-	C41H79NO3	YVMFSKMDQVDKIS-UHFFFAOYSA-N	O=C(NC(CO)C(O)C=CCCC=CCCCCCCCCC)CCCCCCCCCCCCCCCCCCCCCC		72.05386:2984 78.95741:4252 202.34622:5795 235.20598:19545 237.22147:12089 252.96838:3077 261.22214:11411 263.23706:2928 333.31851:7323 335.33099:18115 350.34335:3592 351.32422:5275 352.35706:18613 352.47321:3406 353.34192:13066 376.35913:34952 378.37427:70293 390.37421:14075 394.37094:5619 459.14917:3109 465.55054:3063 529.70868:3220 584.57654:15001 600.57153:15554 602.58923:18217 632.599:262917	34068	nd	nd	58795	nd	14294	7487	12493	7426	nd	nd	nd	nd	nd	nd	nd	nd	nd	nd	7755	nd	nd	16529	395984	7545	nd	nd	8206	6392	nd	nd	nd	nd
7.46_708.61	708.615	7.465	Cer 41:2;3O|Cer 18:2;2O/23:0;(2OH)	Lipids and lipid-like molecules	Sphingolipids	Ceramides	Long-chain ceramides	unsaturated_ceramides	2A	CSH ESI-	[M+CH3COO]-	C41H79NO4	HDOAFAWPMSBHGT-UHFFFAOYSA-N	O=C(NC(CO)C(O)C=CCCC=CCCCCCCCCC)C(O)CCCCCCCCCCCCCCCCCCCCC		112.34978:2822 122.31992:3280 139.37152:3217 144.43701:2823 235.20596:11989 264.2345:6063 266.24924:6809 323.33124:40770 351.32797:17618 368.3526:5393 369.33725:16748 394.3696:29450 410.36557:13589 579.3595:3598 600.57129:16664 606.64624:3160 648.59467:304765 708.63654:4515	nd	nd	nd	6467	nd	nd	nd	31634	24011	nd	nd	nd	nd	nd	nd	nd	nd	nd	nd	8621	nd	nd	nd	10667	nd	nd	nd	nd	nd	11491	nd	nd	nd
6.53_664.59	664.588	6.534	Cer 41:2;4O|Cer 18:1;3O/23:1;(2OH)	Lipids and lipid-like molecules	Sphingolipids	Ceramides	Long-chain ceramides	unsaturated_ceramides	2A	CSH ESI-	[M-H]-	C41H79NO5	WOVACEOQWRGUAL-UHFFFAOYSA-N	O=C(NC(CO)C(O)C(O)CCCC=CCCCCCCCCC)C(O)CCCCCCCCCC=CCCCCCCCCCC		72.04388:3095 73.02803:11796 73.38259:2588 80.54437:2791 88.03883:10603 97.19949:3911 98.03593:4686 104.78942:2781 110.75209:3083 116.45853:2977 126.77987:2652 136.33826:2866 161.73293:2995 223.20566:10325 251.20242:4918 253.217:30841 265.21542:24863 278.24979:3717 282.24408:4358 321.31604:107856 335.33237:14920 349.31073:20593 366.33771:18400 367.32135:100476 380.35379:3340 381.33725:16796 392.3…	124902	17249	nd	430719	46763	29945	27671	52735	7765	12196	nd	11486	21257	175506	18055	15546	29558	21513	8780	52013	9233	21397	13621	72185	205872	79785	34982	15534	66325	37694	14584	25854	11670
6.57_664.59	664.587	6.565	Cer 41:3;4O|Cer 17:2;3O/24:1;(2OH)	Lipids and lipid-like molecules	Sphingolipids	Ceramides	Long-chain ceramides	unsaturated_ceramides	2A	CSH ESI+	[M+H]+	C41H77NO5	OOQLBABVYLTKIE-UHFFFAOYSA-N	O=C(NC(CO)C(O)C(O)CCCC=CCCC=CCCCC)C(O)CCCCCCCCCCC=CCCCCCCCCCC		81.06983:7036 95.08601:5665 97.1016:4680 109.10155:7252 173.36813:4384 240.78961:4439 264.26917:49524 265.25266:7722 282.27832:40257 284.29599:6354 300.28964:9630 341.06723:4766 383.13919:8198 439.20044:9327 440.20834:17645 495.26562:5800 496.26752:42227 551.33142:6450 552.33575:20309 608.39313:23445 628.59827:5921 646.6142:47422 664.62769:112614	nd	nd	3486	nd	nd	nd	nd	2788	nd	nd	nd	nd	nd	nd	nd	nd	nd	nd	2136	nd	nd	nd	nd	831255	nd	nd	nd	nd	3511	nd	456290	2116	nd
8.67_710.67	710.667	8.673	Cer 42:0;2O	Lipids and lipid-like molecules	Sphingolipids	Ceramides	Long-chain ceramides	saturated_ceramides	1	CSH ESI-	[M+CH3COO]-	C42H85NO3	BPLYVSYSBPLDOA-WVILEFPPSA-N	CCCCCCCCCCCCCCCCCCCCCCCC(=O)N[C@@H](CO)[C@@H](CCCCCCCCCCCCCCC)O	5283577	83.47161:2866 162.83641:2927 165.22131:3117 197.86055:12918 239.23694:6806 254.08321:3210 301.62347:2753 349.34741:14384 366.37546:3520 392.39011:53952 408.38501:6397 602.62836:13284 618.61871:13747 650.64612:142495	281279	11948	nd	454668	nd	179335	nd	48719	76133	nd	nd	125446	nd	36590	11048	nd	nd	nd	nd	34450	24759	15569	122991	392266	16966	28058	8364	nd	26450	39494	nd	23105	nd
8.39_668.66	668.656	8.389	Cer 42:0;3O|Cer 18:0;2O/24:0;O	Lipids and lipid-like molecules	Sphingolipids	Ceramides	Long-chain ceramides	saturated_ceramides	2A	CSH ESI+	[M+H]+	C42H85NO4	DGORBCXEWSENPF-UHFFFAOYSA-N	O=C(NC(CO)C(O)CCCCCCCCCCCCCCC)C(O)CCCCCCCCCCCCCCCCCCCCCC	22610729	70.06551:3218 81.07003:10620 81.2123:2702 83.08584:6492 95.08585:16862 97.10139:4255 109.10133:4363 117.97987:3119 137.92407:2561 202.78407:4319 254.28447:5551 266.28406:51232 266.31311:3453 284.29517:56497 384.38446:6314 632.63251:13799 650.6449:183684 668.65527:13676	54765	nd	nd	81006	nd	nd	nd	34853	17636	6326	nd	30296	nd	13636	nd	7573	6641	11601	3803	44959	28515	40898	15752	37900	3888	3860	nd	nd	4065	5710	nd	2454	4270
8.11_726.66	726.663	8.111	Cer 42:0;3O|Cer 18:0;3O/24:0 Isomer B	Lipids and lipid-like molecules	Sphingolipids	Ceramides	Long-chain ceramides	saturated_ceramides	2A	CSH ESI-	[M+CH3COO]-	C42H85NO4	ZESJDNWGTANZCC-UHFFFAOYSA-N	O=C(NC(CO)C(O)C(O)CCCCCCCCCCCCCC)CCCCCCCCCCCCCCCCCCCCCCC	14653935	70.02824:4913 71.11391:4980 72.95912:4410 83.46764:4454 168.04439:5605 200.97409:24021 217.43927:4775 223.46367:5232 225.22098:38610 253.21683:10358 255.23314:118946 263.55823:4727 267.23285:468447 279.23285:11675 280.26401:33348 284.25919:8292 316.28577:5961 331.03802:4852 349.3486:34677 351.36386:21012 366.32202:7168 366.37408:222706 366.4234:10307 367.35782:320559 380.38925:42939 381.37479:216…	437075	61398	nd	528027	7341	262608	93021	273169	515132	35851	nd	788131	nd	186952	107317	225040	142827	399592	54486	465984	230679	249670	440355	516407	196323	219321	11465	148635	84818	319922	9652	37260	18952
7.83_742.66	742.657	7.833	Cer 42:0;4O|Cer 18:0;3O/24:0;(2OH)	Lipids and lipid-like molecules	Sphingolipids	Ceramides	Long-chain ceramides	saturated_ceramides	2A	CSH ESI-	[M+CH3COO]-	C42H85NO5	ZFUXWVVVWGWGPQ-UHFFFAOYSA-N	O=C(NC(CO)C(O)C(O)CCCCCCCCCCCCCC)C(O)CCCCCCCCCCCCCCCCCCCCCC	25203220	72.08146:3688 88.0391:17747 98.16502:3670 129.03833:4787 225.22206:6973 247.299:3208 253.21776:28561 255.23291:45406 267.23318:63188 278.24841:4557 279.23224:5145 280.2666:8181 284.25858:17045 308.26007:6298 316.2901:4923 337.34747:159066 365.34329:31762 378.3746:17280 382.37009:43663 383.35306:197429 408.38416:20985 424.37857:14623 426.39548:110184 438.39575:87113 646.61652:8277 650.61285:4763 6…	877860	81046	nd	740975	nd	236396	136097	1170009	1734707	313558	nd	1564847	13953	349075	216284	1075608	834727	1845022	365754	2025344	2002716	1599004	496170	393942	865280	576944	nd	424620	203897	1622177	nd	128797	262541
8.03_708.65	708.652	8.026	Cer 42:1;2O|Cer 18:0;2O/24:1	Lipids and lipid-like molecules	Sphingolipids	Ceramides	Long-chain ceramides	unsaturated_ceramides	2A	CSH ESI-	[M+CH3COO]-	C42H83NO3	WLDYKNUYRLBSJM-UHFFFAOYSA-N	O=C(NC(CO)C(O)CCCCCCCCCCCCCCC)CCCCCCCCCCCC=CCCCCCCCCCC		81.56683:4279 85.00305:5156 93.97591:3775 97.19216:4310 105.55527:4225 139.71825:5573 161.92262:4045 189.00902:4032 203.89879:4960 213.64433:5333 237.22296:5017 239.23796:128631 253.21591:5609 266.24741:8004 268.26468:20794 279.23279:7727 300.29065:24942 310.42203:4743 347.332:166103 364.35846:54832 365.34265:102861 366.3732:4931 390.37408:808474 406.36865:112052 600.60944:208614 616.60406:184376…	48762	nd	nd	1076889	nd	6843	nd	6436	nd	nd	50688	11770	nd	578473	nd	nd	nd	nd	nd	4514	4278	nd	45970	274777	16251	10752	nd	nd	nd	nd	nd	nd	nd
7.43_724.65	724.648	7.434	Cer 42:1;3O|Cer 18:0;3O/24:1	Lipids and lipid-like molecules	Sphingolipids	Ceramides	Long-chain ceramides	unsaturated_ceramides	2A	CSH ESI-	[M+CH3COO]-	C42H83NO4	UJKUTCUTCLVWEN-UHFFFAOYSA-N	O=C(NC(CO)C(O)C(O)CCCCCCCCCCCCCC)CCCCCCCCCCCC=CCCCCCCCCCC		153.39229:3389 189.23529:2772 223.23004:3228 225.22372:4245 255.23322:15838 267.233:64589 347.33218:4213 364.35703:26547 365.34387:43446 390.3746:17785 406.36862:36020 408.3848:83624 420.38464:63748 542.18323:2998 628.60266:15707 646.61078:4134 664.62531:227254 681.61749:5624	110959	nd	nd	135465	nd	80683	nd	128409	172201	nd	nd	98438	nd	49957	16659	8974	10367	21910	nd	56249	nd	9421	33259	90377	8288	nd	nd	nd	27390	98787	nd	7741	nd
8.14_724.65	724.647	8.142	Cer 42:1;3O|Cer 18:1;2O/24:0 Isomer A	Lipids and lipid-like molecules	Sphingolipids	Ceramides	Long-chain ceramides	unsaturated_ceramides	2A	CSH ESI-	[M+CH3COO]-	C42H83NO4	WAYLDHLWVYQNSQ-UHFFFAOYSA-N	O=C(NC(CO)C(O)C=CCCCCCCCCCCCCC)C(O)CCCCCCCCCCCCCCCCCCCCCC	54421250	81.9202:3210 84.33475:3408 94.45812:3206 112.27311:3493 131.15216:3324 192.17261:3205 197.55135:3404 201.19777:10454 237.22168:18928 239.23752:11580 250.25352:4880 263.2384:6695 266.24927:23768 268.26584:4927 280.26459:6356 298.27451:6304 309.31665:7127 337.34741:74630 365.3414:19909 380.35251:4824 382.36948:11874 383.35251:25746 390.37662:7337 408.38474:41429 424.37796:21636 426.39651:4136 616.6…	466564	21282	nd	731809	nd	75399	9679	273126	330241	25177	nd	122889	nd	25199	25065	68576	82901	174325	56805	334997	76979	54679	157962	236460	20034	89520	nd	318599	84082	104134	nd	30732	8786
7.80_724.65	724.647	7.802	Cer 42:1;3O|Cer 18:1;3O/24:0 Isomer B	Lipids and lipid-like molecules	Sphingolipids	Ceramides	Long-chain ceramides	unsaturated_ceramides	1	CSH ESI-	[M+CH3COO]-	C42H83NO4	WLPNRZCQBKEKIH-UHFFFAOYSA-N	O=C(NC(CO)C(O)C(O)CCCC=CCCCCCCCCC)CCCCCCCCCCCCCCCCCCCCCCC		91.55511:3307 91.83601:2879 98.03604:5549 109.98158:2682 201.23759:3144 223.20819:3150 225.70447:2823 253.21648:6820 265.21747:75322 297.26691:2984 335.47809:3351 349.34824:5621 366.37347:44563 367.35791:68199 392.39056:33975 408.38522:50982 410.40079:125891 422.4007:114436 628.6048:18787 632.59583:3509 646.61536:7454 664.62537:317989 713.09753:3646	195649	nd	nd	250076	nd	63965	16016	61337	29366	nd	nd	510646	nd	nd	nd	nd	30596	75292	18582	212633	13371	51433	361840	401044	109982	74538	nd	105332	28808	19307	nd	nd	nd
7.78_666.64	666.639	7.783	Cer 42:1;3O|Cer 19:0;2O/23:1;O	Lipids and lipid-like molecules	Sphingolipids	Ceramides	Long-chain ceramides	unsaturated_ceramides	2A	CSH ESI+	[M+H]+	C42H83NO4	YMLNFPVOWDPUHF-UHFFFAOYSA-N	O=C(NC(CO)C(O)CCCCCCCCCCCCCCCC)C(O)CCCCCCCCCC=CCCCCCCCCCC		71.08569:15589 79.05439:11949 80.00319:2808 81.0701:27775 83.08577:20903 85.10139:14200 90.05503:3786 91.05444:12224 93.07006:11364 94.06496:5105 95.08567:37695 97.10143:15533 102.12793:3368 105.07001:5687 107.08551:10982 109.10126:20929 111.08077:3216 111.11731:11143 121.10127:12171 123.11701:12142 125.13365:3155 133.10144:6153 135.11711:4798 137.13182:4045 140.24878:3232 147.11787:3443 149.1321…	71115	12727	nd	88162	nd	13695	9862	20809	nd	nd	nd	253338	8708	25685	nd	nd	11291	15220	19030	105320	37268	40932	146373	502170	71816	79093	5328	26623	6083	19018	nd	6845	nd
8.13_666.64	666.64	8.131	Cer 42:1;3O|Cer 20:1;2O/22:0;O	Lipids and lipid-like molecules	Sphingolipids	Ceramides	Long-chain ceramides	unsaturated_ceramides	2A	CSH ESI+	[M+H]+	C42H83NO4	LHAULLWIVSEPID-UHFFFAOYSA-N	O=C(NC(CO)C(O)C=CCCCCCCCCCCCCCCC)C(O)CCCCCCCCCCCCCCCCCCCC		79.05444:6792 81.07017:22490 81.93046:2954 82.06524:28192 83.08559:14545 85.1013:5040 93.07002:5783 95.08566:16638 96.08099:2970 97.10136:6202 102.1278:4581 107.08544:5267 109.10117:6391 121.1012:14234 123.1173:5070 126.89548:3097 135.11674:5954 160.50282:2986 200.95399:4425 203.85707:3579 218.03853:3179 247.24101:6109 252.26897:140677 264.26898:649774 267.29752:3158 268.26114:3076 278.28629:4409…	182539	6144	6813	243971	nd	6179	8920	91511	70278	24086	nd	60109	nd	31676	nd	17418	22337	54432	43201	159322	55451	55424	62771	160627	13482	28222	5885	130093	19353	32442	nd	14193	13515
7.15_740.64	740.642	7.153	Cer 42:1;4O|Cer 18:0;3O/24:1;(2OH)	Lipids and lipid-like molecules	Sphingolipids	Ceramides	Long-chain ceramides	unsaturated_ceramides	2A	CSH ESI-	[M+CH3COO]-	C42H83NO5	VLYZTRXYHZTBJS-UHFFFAOYSA-N	O=C(NC(CO)C(O)C(O)CCCCCCCCCCCCCC)C(O)CCCCCCCCCCC=CCCCCCCCCCC		75.21152:2832 85.0031:3335 88.03935:7487 95.94296:3501 102.37273:3830 102.57127:3029 225.2227:3759 231.24866:3730 253.2184:24415 255.23241:35296 267.23276:43482 284.25824:16711 304.16608:4176 316.28287:3858 335.28787:3307 335.33157:120684 363.32587:16135 376.35944:14218 380.3522:28037 381.33722:135779 388.35724:3931 406.36938:15340 422.362:4416 424.37961:84966 436.37885:48424 441.69128:4091 644.5…	321387	nd	nd	357919	nd	11426	nd	872067	992793	17775	nd	148597	nd	77263	nd	202019	326212	527815	nd	704561	482889	394376	34011	155351	507685	159903	nd	104832	nd	2270202	nd	nd	47035
7.49_680.62	680.62	7.489	Cer 42:1;4O|Cer 18:1;3O/24:0;(2OH)	Lipids and lipid-like molecules	Sphingolipids	Ceramides	Long-chain ceramides	unsaturated_ceramides	2A	CSH ESI-	[M-H]-	C42H83NO5	BIVGPKIBTGZJJH-UHFFFAOYSA-N	O=C(NC(CO)C(O)C(O)CCCC=CCCCCCCCCC)C(O)CCCCCCCCCCCCCCCCCCCCCC	91485534	70.07987:2706 88.03905:11862 117.66544:3462 151.85822:3214 154.97638:3024 179.5862:2827 203.22247:6235 215.2747:3164 223.20613:14449 253.21774:33864 265.21661:29183 282.24429:7345 336.40472:2883 337.34778:145947 337.39328:6229 365.34174:24128 378.37393:5617 382.37106:18651 383.35272:142879 408.38403:11993 424.37991:4525 426.3374:4615 426.39551:63249 438.396:50834 620.59839:5825 680.62018:430113	2238499	673905	nd	4459394	nd	441622	371171	1581819	1251084	96341	286243	3398731	102750	2238336	197508	577121	707141	1760804	857510	4370990	1817839	2194745	2489918	1777671	2817045	2071008	13592	1144151	676274	971295	nd	310003	205496
7.80_706.64	706.636	7.8	Cer 42:2;2O Isomer A	Lipids and lipid-like molecules	Sphingolipids	Ceramides	Long-chain ceramides	unsaturated_ceramides	1	CSH ESI-	[M+CH3COO]-	C42H81NO3	VJSBNBBOSZJDKB-KPEYJIHVSA-N	CCCCCCCCCCCCC/C=C/[C@H]([C@H](CO)NC(=O)CCCCCCCCCCCCC/C=C\CCCCCCCC)O	5283568	81.32584:3071 99.59202:2916 102.75356:2960 161.74837:3083 203.09555:4349 237.22328:16493 263.23874:14328 300.30594:2842 347.33197:24288 347.63501:3341 364.35956:11641 365.34042:7094 390.3735:84397 406.36993:6325 429.08325:3529 598.604:5384 614.59039:4579 616.60315:12532 628.52301:58938 646.5246:47495 646.63275:116704 646.79987:3682 706.49927:5165	409347	8494	10225	586653	15759	292265	nd	97345	61326	12037	nd	160236	nd	nd	nd	nd	27921	15176	10552	44595	13234	nd	160114	1973747	17477	13191	16009	54909	56545	20928	9613	nd	nd
7.92_706.64	706.636	7.916	Cer 42:2;2O Isomer B	Lipids and lipid-like molecules	Sphingolipids	Ceramides	Long-chain ceramides	unsaturated_ceramides	1	CSH ESI-	[M+CH3COO]-	C42H81NO3	VJSBNBBOSZJDKB-KPEYJIHVSA-N	CCCCCCCCCCCCC/C=C/[C@H]([C@H](CO)NC(=O)CCCCCCCCCCCCC/C=C\CCCCCCCC)O	5283568	70.64207:2828 78.95766:3683 141.6328:3356 147.94334:3091 183.17601:3093 202.90549:5357 235.20618:14189 261.22394:6767 264.23306:4486 271.10889:3033 349.34683:13594 364.35751:3198 366.37524:5663 390.37433:17801 390.51981:3143 392.38919:50729 405.11401:2777 408.38498:6123 614.5849:5143 616.60907:12340 628.52484:65376 646.52502:50041 646.63379:104338 706.5011:14594	55364	8494	10225	117111	8448	47291	nd	49981	24514	12037	nd	nd	nd	nd	nd	nd	27921	10593	10552	13935	nd	nd	110607	519538	10937	13191	16009	17939	19784	9264	9613	6894	nd
7.20_646.61	646.614	7.203	Cer 42:2;3O|Cer 18:1;2O/24:1;O	Lipids and lipid-like molecules	Sphingolipids	Ceramides	Long-chain ceramides	unsaturated_ceramides	2A	CSH ESI+	[M+H-H2O]+	C42H81NO4	WLAOOCOLPLQZNK-UHFFFAOYSA-N	O=C(NC(CO)C(O)C=CCCCCCCCCCCCCC)C(O)CCCCCCCCCCC=CCCCCCCCCCC		71.08556:3682 79.05404:2934 81.06989:6259 81.26904:3295 91.05369:3547 93.0696:2679 95.08536:10777 105.06973:3323 109.1012:2883 109.12672:2609 134.97038:2862 150.45346:3213 184.00414:2709 202.74475:10317 224.68875:3192 252.26837:5780 262.25327:16972 264.26865:122155 282.27979:14175 343.32083:3042 628.60022:12198 646.57678:55601	14331	nd	nd	46201	nd	12797	nd	nd	nd	nd	nd	17485	nd	nd	nd	nd	nd	nd	nd	nd	nd	nd	42310	356670	nd	nd	nd	nd	nd	nd	nd	nd	nd
7.46_664.62	664.624	7.46	Cer 42:2;3O|Cer 18:2;2O/24:0;O	Lipids and lipid-like molecules	Sphingolipids	Ceramides	Long-chain ceramides	unsaturated_ceramides	2A	CSH ESI+	[M+H]+	C42H81NO4	LFXYMUVNQLVMDF-UHFFFAOYSA-N	O=C(NC(CO)C(O)C=CCCC=CCCCCCCCCC)C(O)CCCCCCCCCCCCCCCCCCCCCC		71.08552:5185 79.05405:18003 79.30744:3080 81.06995:32631 82.06522:21985 83.08545:20561 85.1012:5393 90.0545:3284 91.05407:6862 91.96268:3242 93.06965:17733 95.04899:4015 95.08566:35851 97.10091:18027 105.06984:6522 107.08543:12314 109.10117:20092 111.11612:3924 119.08537:6894 121.1011:12335 123.1167:4089 133.10126:5896 135.11658:15319 147.11639:3769 149.13245:3783 151.14853:3424 156.23624:2892 2…	25221	nd	nd	30477	nd	nd	nd	38267	nd	nd	nd	4840	nd	11114	nd	9135	7264	14901	9891	41769	5776	14963	13127	116511	7518	5044	nd	21891	nd	74093	nd	nd	nd
6.58_678.60	678.605	6.58	Cer 42:2;4O|Cer 18:0;3O/24:2;(2OH)	Lipids and lipid-like molecules	Sphingolipids	Ceramides	Long-chain ceramides	unsaturated_ceramides	2A	CSH ESI-	[M-H]-	C42H81NO5	KHJMXMFTQSAJFU-UHFFFAOYSA-N	O=C(NC(CO)C(O)C(O)CCCCCCCCCCCCCC)C(O)CCCCCCCCCCC=CCC=CCCCCCCC		88.0391:3997 102.57487:2779 142.98936:3105 203.19041:7014 225.22226:6637 253.21742:12099 255.23293:19630 267.23355:21420 333.31635:46445 344.13016:3092 361.30994:3786 378.33792:6389 379.32169:75525 386.34875:3998 401.18445:4221 404.35571:4363 422.36429:36532 434.36279:29014 524.80029:3425 609.08569:3616 678.604:215933	nd	nd	nd	5414	nd	nd	nd	20903	25526	nd	nd	nd	nd	nd	nd	nd	nd	7535	nd	7401	nd	nd	nd	nd	nd	nd	nd	nd	nd	49640	nd	nd	nd
6.79_678.60	678.604	6.792	Cer 42:2;4O|Cer 18:1;3O/24:1;(2OH)	Lipids and lipid-like molecules	Sphingolipids	Ceramides	Long-chain ceramides	unsaturated_ceramides	2A	CSH ESI-	[M-H]-	C42H81NO5	POCWXGCAMRCEMF-UHFFFAOYSA-N	O=C(NC(CO)C(O)C(O)CCCC=CCCCCCCCCC)C(O)CCCCCCCCCCC=CCCCCCCCCCC		75.82342:2987 88.0388:13005 90.94936:2874 93.4547:2957 164.6412:2875 180.54002:3329 200.81792:10591 223.2059:13322 253.21703:40894 265.21725:27636 266.25122:3768 282.24475:11796 306.2431:4057 335.33209:132449 363.32846:29840 376.35822:13391 380.35318:27108 381.33688:152188 406.36966:13224 422.36386:4394 424.37927:75799 436.37939:56756 456.69565:2930 619.72321:3472 642.57745:5725 660.58807:4277 67…	2199611	857641	nd	6517939	nd	248781	405748	712732	779360	nd	292907	1892871	27903	3238390	8114	11495	88105	175735	18108	424455	188678	344865	1488206	1174479	1712374	1160643	7043	21221	6146	265089	nd	7312	14170
7.23_704.62	704.62	7.226	Cer 42:3;2O|Cer 18:1;2O/24:2	Lipids and lipid-like molecules	Sphingolipids	Ceramides	Long-chain ceramides	unsaturated_ceramides	2A	CSH ESI-	[M+CH3COO]-	C42H79NO3	GGSZJXUUQMDAST-UHFFFAOYSA-N	O=C(NC(CO)C(O)C=CCCCCCCCCCCCCC)CCCCCCCCCCCC=CCC=CCCCCCCC		74.13841:3005 91.63708:3289 92.09351:2820 115.72972:3283 116.74722:3276 117.87354:2946 130.07515:2771 189.299:3084 205.05113:3157 235.20694:11592 237.2218:79101 261.22278:3835 263.23859:55128 266.24869:15508 304.1687:4258 345.31613:40623 347.32828:3746 362.3436:44923 363.32584:37160 364.36136:4514 388.35825:287153 390.37299:44376 404.35291:33180 406.3674:4523 596.57904:41433 612.57275:33483 614.5…	57624	nd	nd	106754	nd	19050	nd	nd	nd	nd	nd	nd	nd	nd	nd	nd	nd	nd	nd	nd	nd	nd	50702	647152	nd	nd	nd	nd	nd	nd	nd	nd	nd
8.97_724.68	724.683	8.967	Cer 43:0;2O|Cer 18:0;2O/25:0	Lipids and lipid-like molecules	Sphingolipids	Ceramides	Long-chain ceramides	saturated_ceramides	2A	CSH ESI-	[M+CH3COO]-	C43H87NO3	HCDLRJUFVJOBJP-UHFFFAOYSA-N	O=C(NC(CO)C(O)CCCCCCCCCCCCCCC)CCCCCCCCCCCCCCCCCCCCCCCC		77.2482:3205 170.13142:3018 176.72633:2857 203.29762:4353 239.23822:15958 246.78674:3505 270.95578:3066 285.1532:3299 300.29373:4602 363.36383:34686 378.37439:7121 380.38962:4959 381.37503:16280 392.39011:18964 406.40552:112666 422.40042:15888 616.63782:42829 632.63361:35263 664.66138:344232 724.68158:4556	10351	nd	nd	76347	nd	6969	nd	nd	nd	nd	nd	nd	nd	nd	nd	nd	nd	nd	nd	nd	nd	nd	nd	17535	nd	nd	nd	nd	nd	nd	nd	nd	nd
8.43_740.68	740.678	8.425	Cer 43:0;3O|Cer 18:0;3O/25:0	Lipids and lipid-like molecules	Sphingolipids	Ceramides	Long-chain ceramides	saturated_ceramides	2A	CSH ESI-	[M+CH3COO]-	C43H87NO4	PMJABXIZLCOFDV-UHFFFAOYSA-N	O=C(NC(CO)C(O)C(O)CCCCCCCCCCCCCC)CCCCCCCCCCCCCCCCCCCCCCCC		72.99187:3814 111.5983:3100 166.13132:3073 194.63353:2838 201.35994:2846 216.8699:3368 225.22173:14577 253.21724:12943 255.23286:43490 267.233:178007 279.23328:5291 280.26361:11649 284.2594:5011 344.54092:4079 363.36282:20016 380.38956:75302 381.37396:112317 394.40536:13818 395.39047:3795 406.40469:48946 418.40643:7508 422.39996:90797 424.35104:7056 424.4162:202966 436.41608:168239 542.95825:4239…	48196	nd	nd	92310	nd	9211	nd	6563	54408	nd	nd	83166	nd	18840	nd	nd	12071	42429	nd	46243	18616	12858	34024	46606	9592	8649	nd	10152	13901	13061	nd	nd	nd
8.15_756.67	756.673	8.151	Cer 43:0;4O|Cer 18:0;3O/25:0;(2OH)	Lipids and lipid-like molecules	Sphingolipids	Ceramides	Long-chain ceramides	saturated_ceramides	2A	CSH ESI-	[M+CH3COO]-	C43H87NO5	YADUGDLSXPPFIP-UHFFFAOYSA-N	O=C(NC(CO)C(O)C(O)CCCCCCCCCCCCCC)C(O)CCCCCCCCCCCCCCCCCCCCCCC	25203454	121.6239:3321 133.96529:3373 167.23396:3297 199.15482:3421 225.22185:4772 229.84219:3454 248.93079:2989 253.21745:12659 255.23242:20610 267.23358:25964 284.25983:5946 308.25723:3694 324.83875:3627 337.34622:4033 351.36343:84689 379.35739:13525 396.38416:18649 397.30945:3733 397.36798:107999 422.39676:3980 440.41116:47109 452.40982:38709 480.76694:3462 526.27441:3479 657.60138:3525 660.63074:5099 …	64529	11372	nd	98680	nd	14765	nd	142375	204483	13367	nd	320332	nd	13589	18112	112568	99914	265153	46096	348983	218831	205193	84052	44145	118340	63508	nd	20548	57770	134073	nd	26950	27301
8.66_722.67	722.668	8.659	Cer 43:1;2O	Lipids and lipid-like molecules	Sphingolipids	Ceramides	Long-chain ceramides	unsaturated_ceramides	1	CSH ESI-	[M+CH3COO]-	C43H85NO3	QHPYSHVSWAOLHS-PVNBSDFKSA-N	CCCCCCCCCCCCCCCCCCCCCCCCC(=O)N[C@@H](CO)[C@@H](/C=C/CCCCCCCCCCCCC)O	9547202	74.58569:3023 117.22243:3145 234.94562:3252 237.21971:6073 251.23788:24524 263.23639:4174 277.25305:20074 280.26282:6685 349.3475:26365 366.37317:15430 367.35721:14447 380.38965:4381 388.56519:3156 392.3898:85459 406.40622:25252 408.38226:16760 508.01682:3703 614.6261:12066 630.61755:7293 632.6344:17349 662.64551:247184	6905	nd	nd	30630	nd	9110	nd	nd	8846	nd	nd	10490	nd	nd	nd	nd	nd	nd	nd	nd	nd	nd	nd	52977	nd	nd	nd	nd	6551	nd	nd	nd	nd
8.12_738.66	738.663	8.122	Cer 43:1;3O|Cer 18:1;3O/25:0	Lipids and lipid-like molecules	Sphingolipids	Ceramides	Long-chain ceramides	unsaturated_ceramides	2A	CSH ESI-	[M+CH3COO]-	C43H85NO4	VROFEAHIQIWNEJ-UHFFFAOYSA-N	O=C(NC(CO)C(O)C(O)CCCC=CCCCCCCCCC)CCCCCCCCCCCCCCCCCCCCCCCC		72.99145:4730 73.02827:3082 98.03586:4078 114.13003:2918 114.38731:2793 143.02248:3138 149.36731:3353 174.85732:3063 223.20583:3896 253.21712:7485 265.21783:61115 268.46954:3230 363.36505:3205 365.37906:3364 380.39062:46441 381.37448:64510 394.40396:5960 395.39084:3325 406.40564:28978 422.40176:42981 424.41632:115438 436.41562:98824 642.61957:20094 657.16736:5166 660.63214:4681 678.64075:339893	24250	nd	nd	26796	nd	nd	nd	5754	9143	nd	nd	46495	nd	nd	nd	nd	nd	nd	nd	25980	nd	nd	23827	51959	11552	13090	nd	8752	nd	nd	nd	nd	nd
8.45_738.66	738.663	8.448	Cer 43:1;3O|Cer 20:1;2O/23:0;(2OH)	Lipids and lipid-like molecules	Sphingolipids	Ceramides	Long-chain ceramides	unsaturated_ceramides	2A	CSH ESI-	[M+CH3COO]-	C43H85NO4	XZEWTONUCLHHIS-UHFFFAOYSA-N	O=C(NC(CO)C(O)C=CCCCCCCCCCCCCCCC)C(O)CCCCCCCCCCCCCCCCCCCCC		77.0471:2768 89.02306:5158 102.80537:3192 228.32558:3139 265.25418:5978 294.27844:3502 323.33289:20137 351.32529:5167 369.33929:5743 374.45413:3294 394.36935:6374 396.66565:3303 410.36459:5932 441.88214:3295 630.61841:5330 678.64166:168728 692.65582:11241	39293	nd	nd	72003	nd	nd	nd	17514	14078	nd	nd	nd	nd	nd	nd	nd	nd	nd	11334	22096	nd	nd	nd	8670	nd	nd	nd	12995	nd	nd	nd	nd	nd
7.83_754.66	754.657	7.83	Cer 43:1;4O|Cer 18:1;3O/25:0;(2OH)	Lipids and lipid-like molecules	Sphingolipids	Ceramides	Long-chain ceramides	unsaturated_ceramides	2A	CSH ESI-	[M+CH3COO]-	C43H85NO5	PBLGRAOOBKNRGK-UHFFFAOYSA-N	O=C(NC(CO)C(O)C(O)CCCC=CCCCCCCCCC)C(O)CCCCCCCCCCCCCCCCCCCCCCC		74.82416:3188 88.03915:13428 92.19237:3208 117.28189:3231 133.00711:3201 222.72232:3180 223.20667:7000 249.30717:3994 253.2168:37317 265.21744:25903 279.96487:3293 282.24493:5629 304.1644:3700 314.26938:3511 351.36322:130485 379.35721:17477 392.38922:7791 396.384:21671 397.36798:141237 404.39481:3662 422.40207:7112 438.3949:5824 440.41006:66683 452.41061:69095 657.71576:3545 694.63531:602253 710.…	440188	89141	nd	753048	nd	48090	25749	387182	317139	16040	nd	860600	14875	343984	nd	93566	125432	365352	200501	874765	517953	502616	389804	355633	632911	424729	nd	348610	192640	270064	nd	119542	44118
7.11_692.62	692.62	7.109	Cer 43:2;4O|Cer 18:1;3O/25:1;(2OH)	Lipids and lipid-like molecules	Sphingolipids	Ceramides	Long-chain ceramides	unsaturated_ceramides	2A	CSH ESI-	[M-H]-	C43H83NO5	FUQPFYJJKAPKKG-UHFFFAOYSA-N	O=C(NC(CO)C(O)C(O)CCCC=CCCCCCCCCC)C(O)CCCCCCCCCCCC=CCCCCCCCCCC		70.00732:3276 73.02799:4942 74.60914:3504 76.6019:2702 78.15633:3022 86.39446:3187 88.03912:13580 98.0358:11665 100.039:3317 223.2061:17005 253.21692:55282 264.23257:4484 265.21655:34442 277.00381:2867 282.24448:11338 304.21487:3716 306.24451:4193 349.34741:164785 377.3421:28982 390.37723:12367 394.3689:29632 395.35303:191474 402.37155:4264 420.38663:14119 436.38071:11711 438.39484:95294 450.3955…	284993	34507	nd	762144	nd	15313	nd	8403	13931	nd	nd	194837	nd	343334	nd	nd	nd	nd	nd	11432	nd	nd	179425	219497	257961	182975	nd	nd	nd	nd	nd	nd	nd
7.33_716.62	716.621	7.331	Cer 43:4;2O|Cer 19:3;2O/24:1	Lipids and lipid-like molecules	Sphingolipids	Ceramides	Long-chain ceramides	unsaturated_ceramides	2A	CSH ESI-	[M+CH3COO]-	C43H79NO3	JIDIMSKRDPEDAK-UHFFFAOYSA-N	O=C(NC(CO)C(O)C=CCCC=CCCC=CCCCCCC)CCCCCCCCCCCC=CCCCCCCCCCC		83.97773:3078 95.04882:15550 97.53059:3009 239.8037:3316 245.19102:3283 247.20599:84179 273.22232:58335 276.23282:6349 278.24966:16440 292.56793:3691 304.21423:3489 347.33179:113244 363.36285:5066 364.35867:133419 365.34232:78744 389.42984:3578 390.37421:499335 406.36996:83463 420.38397:41256 429.39679:5016 446.39868:6282 483.43021:4206 608.57812:30643 624.57489:23106 626.5882:71472 656.59918:102…	nd	nd	nd	nd	nd	nd	nd	nd	nd	nd	nd	nd	nd	nd	nd	nd	nd	nd	nd	nd	nd	nd	nd	nd	nd	nd	nd	nd	nd	nd	nd	nd	nd
9.25_738.70	738.699	9.249	Cer 44:0;2O|Cer 18:0;2O/26:0	Lipids and lipid-like molecules	Sphingolipids	Ceramides	Long-chain ceramides	saturated_ceramides	2A	CSH ESI-	[M+CH3COO]-	C44H89NO3	NWERZHCPHDHUMO-UHFFFAOYSA-N	O=C(NC(CO)C(O)CCCCCCCCCCCCCCC)CCCCCCCCCCCCCCCCCCCCCCCCC	23426756	91.74345:3100 175.30948:3377 201.32896:3339 201.34789:6765 202.40819:3325 223.38829:3249 239.23763:55838 258.76477:3621 268.2637:4622 268.53714:3554 295.13681:3570 295.2652:4878 300.29132:16289 349.34796:5271 365.37897:7765 377.37827:99211 392.38989:40748 393.41043:4954 394.40591:26931 395.39059:55064 411.38474:13549 420.42117:388812 436.41486:61337 438.43262:4671 443.15067:3515 454.42474:6662 63…	126333	nd	nd	215133	nd	39662	nd	8585	9352	nd	nd	57598	nd	13460	nd	nd	nd	nd	nd	10000	16721	32103	19912	85390	nd	nd	8911	nd	10912	nd	nd	11107	nd
8.98_696.69	696.687	8.978	Cer 44:0;3O|Cer 18:0;2O/26:0;O	Lipids and lipid-like molecules	Sphingolipids	Ceramides	Long-chain ceramides	saturated_ceramides	2A	CSH ESI+	[M+H]+	C44H89NO4	BAZWIFLKHLJIPY-UHFFFAOYSA-N	O=C(NC(CO)C(O)CCCCCCCCCCCCCCC)C(O)CCCCCCCCCCCCCCCCCCCCCCCC		70.06577:3921 71.0856:5049 81.07006:21573 83.08548:16640 83.56643:2827 85.10146:3127 88.11169:2974 90.97671:2940 91.64735:3079 95.08553:20657 97.10139:12086 109.10104:16240 111.11719:6187 116.8251:2881 123.11695:3150 203.55417:5837 215.96556:3043 254.28484:4490 266.28442:35984 276.76688:3262 284.29532:32370 294.31503:24634 312.3251:27124 339.28922:27475 384.38382:5410 397.36688:26667 412.41541:43…	11082	3085	3096	44160	nd	nd	nd	4724	nd	nd	nd	7803	nd	4994	nd	nd	nd	nd	nd	18509	4168	13334	3587	7684	3331	6217	nd	nd	nd	nd	3427	2087	nd
8.73_754.69	754.694	8.726	Cer 44:0;3O|Cer 18:0;3O/26:0 Isomer B	Lipids and lipid-like molecules	Sphingolipids	Ceramides	Long-chain ceramides	saturated_ceramides	2A	CSH ESI-	[M+CH3COO]-	C44H89NO4	GKRXVCWVXYHWOD-UHFFFAOYSA-N	O=C(NC(CO)C(O)C(O)CCCCCCCCCCCCCC)CCCCCCCCCCCCCCCCCCCCCCCCC		77.31593:3309 93.65911:3472 98.80031:3209 103.34904:3365 103.77287:3201 137.33742:3745 168.76964:3609 181.67798:3504 182.5683:3716 212.2249:3285 216.29953:3378 225.22136:20417 253.2178:4682 255.23277:53579 257.38333:3561 267.23279:199639 279.23096:6545 280.26501:13789 304.21527:4291 377.37906:18357 379.39621:5844 394.40509:92872 395.3898:140852 408.42148:13732 409.40784:5211 410.40546:9612 418.41…	128304	8563	nd	248928	8933	67359	11910	55937	141932	13387	nd	191042	nd	58620	19966	20510	nd	64572	14266	127848	84943	100655	197658	162223	34360	68743	24642	28134	20724	37637	nd	nd	nd
8.46_770.69	770.689	8.459	Cer 44:0;4O|Cer 18:0;3O/26:0;(2OH)	Lipids and lipid-like molecules	Sphingolipids	Ceramides	Long-chain ceramides	saturated_ceramides	2A	CSH ESI-	[M+CH3COO]-	C44H89NO5	XNLFLZXNXQVPII-UHFFFAOYSA-N	O=C(NC(CO)C(O)C(O)CCCCCCCCCCCCCC)C(O)CCCCCCCCCCCCCCCCCCCCCCCC	294514	71.56954:4285 72.04461:5244 88.03915:26179 98.40611:5128 117.72243:4954 197.20363:4908 225.22165:8158 253.2169:47161 255.23242:72971 266.24881:5478 267.23267:87650 279.23376:6212 280.26495:19790 284.25879:27013 308.26355:6623 316.28613:6380 363.36346:6973 365.37885:265993 393.37558:42087 406.40646:21891 410.40024:53436 411.38428:305544 436.41357:30818 452.409:10311 454.42599:134364 466.42624:1154…	160444	nd	nd	175158	nd	29236	9764	198470	366989	nd	nd	308724	nd	108663	8584	141864	70899	240930	77980	413402	459656	405559	64978	26344	185355	137276	nd	76413	31609	177801	nd	25126	32978
8.64_736.68	736.684	8.636	Cer 44:1;2O|Cer 18:0;2O/26:1	Lipids and lipid-like molecules	Sphingolipids	Ceramides	Long-chain ceramides	unsaturated_ceramides	2A	CSH ESI-	[M+CH3COO]-	C44H87NO3	RAJZZVUBSHAQSL-UHFFFAOYSA-N	O=C(NC(CO)C(O)CCCCCCCCCCCCCCC)CCCCCCCCCCCCCC=CCCCCCCCCCC		70.75057:2918 97.14402:2831 102.06903:3150 141.17789:3244 148.09033:3560 182.42572:3609 189.77341:2897 192.02774:2969 203.22427:4169 203.24197:3367 215.06686:2874 239.23656:11012 253.21791:3906 347.32901:3751 365.38165:5629 375.36176:12437 390.37476:19757 393.37357:11042 418.40494:62387 434.39951:6857 443.34525:3381 628.64087:20541 644.63763:20964 676.66168:199796 690.64386:49963 693.65808:3968 7…	23032	nd	nd	28129	nd	nd	nd	nd	nd	nd	nd	nd	nd	nd	nd	nd	nd	nd	nd	nd	nd	nd	nd	nd	nd	8797	nd	nd	nd	nd	nd	nd	nd
9.05_736.68	736.683	9.052	Cer 44:1;2O|Cer 18:1;2O/26:0	Lipids and lipid-like molecules	Sphingolipids	Ceramides	Long-chain ceramides	unsaturated_ceramides	2A	CSH ESI-	[M+CH3COO]-	C44H87NO3	CJROVRTUSFQVMR-UHFFFAOYSA-N	O=C(NC(CO)C(O)C=CCCCCCCCCCCCCC)CCCCCCCCCCCCCCCCCCCCCCCCC	74961299	130.17848:3002 180.81975:2988 195.24712:2950 199.69263:3192 203.00143:4600 237.22202:23673 263.23752:17037 265.2529:6058 364.35797:7069 377.37961:27362 384.31055:7218 392.38904:26043 394.40652:17818 395.39105:14061 408.38376:4583 420.42105:107684 436.41455:11939 628.63898:19155 644.63373:17173 646.65161:25948 676.66174:275008 719.81708:3534	46182	nd	nd	95046	nd	12205	nd	11217	18897	nd	nd	18172	nd	nd	nd	nd	nd	nd	nd	nd	9207	nd	38692	56125	8845	nd	nd	nd	nd	26035	nd	nd	nd
9.04_678.68	678.677	9.042	Cer 44:1;2O|Cer 20:1;2O/24:0	Lipids and lipid-like molecules	Sphingolipids	Ceramides	Long-chain ceramides	unsaturated_ceramides	2A	CSH ESI+	[M+H]+	C44H87NO3	FRWWCDHJRWYDOU-UHFFFAOYSA-N	O=C(NC(CO)C(O)C=CCCCCCCCCCCCCCCC)CCCCCCCCCCCCCCCCCCCCCCC		82.06503:4366 82.93983:2563 95.08587:2581 139.22551:2726 155.29753:3181 201.32951:10118 264.26883:74140 280.30026:14024 282.27893:6383 283.79858:3362 292.30026:153954 310.31113:17030 345.37338:2966 368.38617:3539 385.59366:2932 642.6579:10703 660.66187:27304	15590	nd	4633	42921	nd	5851	nd	5246	nd	nd	nd	20456	nd	6423	nd	nd	nd	4527	nd	4107	8267	9478	17814	21539	10920	nd	3057	nd	3113	14605	nd	4447	nd
8.44_752.68	752.679	8.441	Cer 44:1;3O|Cer 18:1;3O/26:0	Lipids and lipid-like molecules	Sphingolipids	Ceramides	Long-chain ceramides	unsaturated_ceramides	2A	CSH ESI-	[M+CH3COO]-	C44H87NO4	BNTSRXHBAPIDEL-UHFFFAOYSA-N	O=C(NC(CO)C(O)C(O)CCCC=CCCCCCCCCC)CCCCCCCCCCCCCCCCCCCCCCCCC		73.02791:4147 107.22576:3379 139.48447:2827 202.41257:7302 253.21677:12619 265.21695:55467 394.40543:34095 395.38794:56499 408.42105:4202 420.42233:20240 436.41486:44463 438.43149:96776 450.43204:84556 656.63556:15798 692.65674:296344	38057	nd	nd	100328	nd	9123	nd	nd	nd	nd	nd	137430	nd	9908	nd	nd	nd	nd	11114	9635	nd	13558	37612	70649	8996	10491	nd	nd	8146	nd	nd	nd	nd
8.74_752.68	752.678	8.741	Cer 44:1;3O|Cer 20:1;2O/24:0;(2OH)	Lipids and lipid-like molecules	Sphingolipids	Ceramides	Long-chain ceramides	unsaturated_ceramides	2A	CSH ESI-	[M+CH3COO]-	C44H87NO4	ZEHOOLFQJBPFJO-UHFFFAOYSA-N	O=C(NC(CO)C(O)C=CCCCCCCCCCCCCCCC)C(O)CCCCCCCCCCCCCCCCCCCCCC		70.02847:4459 70.52025:2876 73.2649:3274 74.6136:3269 85.43994:3386 93.53181:3511 100.43154:3053 135.54625:2960 145.47469:3066 265.25354:35162 267.2688:21067 278.28479:7010 291.27103:13299 294.27902:39279 296.29538:6571 304.16785:6687 308.29745:6679 326.30664:12729 337.34763:113665 365.34058:39610 367.35437:4384 382.37009:20165 383.35291:55776 390.37604:15579 408.38461:74445 424.37949:32948 426.3…	182702	nd	nd	333078	nd	nd	nd	57421	31043	nd	nd	67036	nd	11349	nd	nd	nd	nd	nd	98824	10193	17175	58906	21824	nd	8461	nd	47611	12299	nd	nd	8756	nd
8.14_768.67	768.673	8.138	Cer 44:1;4O|Cer 18:1;3O/26:0;(2OH)	Lipids and lipid-like molecules	Sphingolipids	Ceramides	Long-chain ceramides	unsaturated_ceramides	2A	CSH ESI-	[M+CH3COO]-	C44H87NO5	KRLRTEPRANCGSV-UHFFFAOYSA-N	O=C(NC(CO)C(O)C(O)CCCC=CCCCCCCCCC)C(O)CCCCCCCCCCCCCCCCCCCCCCCC		92.65535:3764 151.25961:2820 201.51828:7824 223.20702:4354 253.21762:5901 261.95837:3299 265.21844:7433 365.37955:49438 393.37451:5205 406.40271:3679 410.40103:6633 411.38403:49207 454.4299:21484 466.42474:11848 708.65234:221152	679130	184828	nd	1120179	nd	114699	90053	292889	299470	nd	47414	1017401	12427	690737	nd	111646	131334	349549	213076	864425	443973	443519	524469	418273	634632	519688	nd	202268	137822	157417	nd	101162	39277
8.42_734.67	734.668	8.42	Cer 44:2;2O|Cer 18:1;2O/26:1	Lipids and lipid-like molecules	Sphingolipids	Ceramides	Long-chain ceramides	unsaturated_ceramides	2A	CSH ESI-	[M+CH3COO]-	C44H85NO3	AQKMDEJRGNVGLA-UHFFFAOYSA-N	O=C(NC(CO)C(O)C=CCCCCCCCCCCCCC)CCCCCCCCCCCCCC=CCCCCCCCCCC		81.85125:2702 83.02376:20701 85.003:27704 99.23098:2703 132.22818:3320 237.22183:37950 263.23758:16340 265.25403:15053 266.24576:3918 291.26886:5749 347.33148:14547 364.3595:3800 375.36118:20422 390.37415:41346 392.39148:20911 392.4408:3709 393.37347:16134 406.36624:4991 418.40591:103727 434.39691:13945 499.50656:3314 625.59161:3311 626.62701:15456 642.61719:17507 644.63422:20529 649.63434:4220 6…	nd	nd	nd	nd	nd	nd	nd	nd	nd	nd	nd	nd	nd	nd	nd	nd	nd	nd	nd	nd	nd	nd	nd	27238	nd	nd	nd	nd	nd	nd	nd	nd	nd
8.39_750.66	750.663	8.391	Cer 44:2;3O|Cer 18:2;2O/26:0;(2OH)	Lipids and lipid-like molecules	Sphingolipids	Ceramides	Long-chain ceramides	unsaturated_ceramides	2A	CSH ESI-	[M+CH3COO]-	C44H85NO4	ALFGKGZXMIJVQE-UHFFFAOYSA-N	O=C(NC(CO)C(O)C=CCCC=CCCCCCCCCC)C(O)CCCCCCCCCCCCCCCCCCCCCCCC		83.02378:39193 197.88651:2886 203.17258:5915 222.25128:3267 235.20662:6531 262.77463:2947 264.23361:12956 266.24973:4295 267.45963:3455 365.37903:38640 393.37344:13906 410.39926:4868 411.38489:13551 436.41199:23040 452.41278:5797 581.2901:3088 642.62427:14789 672.63159:3896 690.6416:218395	nd	nd	nd	7018	nd	nd	nd	nd	nd	nd	nd	28755	nd	nd	nd	nd	nd	nd	nd	nd	nd	nd	nd	nd	nd	nd	nd	nd	nd	nd	nd	nd	nd
8.11_750.66	750.663	8.108	Cer 44:2;3O|Cer 20:1;2O/24:1;(2OH)	Lipids and lipid-like molecules	Sphingolipids	Ceramides	Long-chain ceramides	unsaturated_ceramides	2A	CSH ESI-	[M+CH3COO]-	C44H85NO4	PYFNAIKFRRLKPU-UHFFFAOYSA-N	O=C(NC(CO)C(O)C=CCCCCCCCCCCCCCCC)C(O)CCCCCCCCCCC=CCCCCCCCCCC		83.02377:36569 86.08978:3089 104.8708:3127 118.36313:2756 130.87384:2641 134.38957:2750 142.11479:3082 203.20218:4029 210.00099:2857 241.38106:2670 292.89496:3571 294.27994:4692 335.33136:13957 363.32379:3718 380.34702:3873 406.36655:12952 422.36508:3993 642.61908:6966 690.64087:149065	nd	nd	nd	6965	nd	nd	nd	7472	nd	nd	nd	nd	nd	nd	nd	nd	nd	nd	nd	nd	nd	nd	nd	8865	nd	nd	nd	nd	nd	nd	nd	nd	nd
7.45_706.64	706.637	7.452	Cer 44:2;4O|Cer 18:1;3O/26:1;(2OH)	Lipids and lipid-like molecules	Sphingolipids	Ceramides	Long-chain ceramides	unsaturated_ceramides	2A	CSH ESI-	[M-H]-	C44H85NO5	HSOBMAIYQOINFV-UHFFFAOYSA-N	O=C(NC(CO)C(O)C(O)CCCC=CCCCCCCCCC)C(O)CCCCCCCCCCCCC=CCCCCCCCCCC		71.55622:3160 74.86307:3007 85.31452:3023 88.03887:3497 95.24464:3169 182.47914:3452 203.1626:4897 223.20763:4097 229.34457:2967 253.21727:22142 265.21686:13754 272.28137:3277 282.24298:6441 296.48776:3368 316.8634:3170 363.31287:5444 363.36292:76206 363.4133:3878 391.35812:6006 404.39059:4445 408.38394:13391 409.36896:72951 434.39969:4680 452.40967:42535 464.41019:26608 628.52374:41428 646.53278…	202223	49382	nd	503421	nd	7229	11196	20442	12488	nd	nd	169604	nd	236432	nd	nd	nd	nd	nd	13195	nd	nd	19163	21994	30109	23877	nd	nd	nd	nd	nd	nd	nd
9.78_766.73	766.73	9.776	Cer 46:0;2O|Cer 20:0;2O/26:0	Lipids and lipid-like molecules	Sphingolipids	Ceramides	Long-chain ceramides	saturated_ceramides	2A	CSH ESI-	[M+CH3COO]-	C46H93NO3	VPEAVPNLCFWDRE-UHFFFAOYSA-N	O=C(NC(CO)C(O)CCCCCCCCCCCCCCCCC)CCCCCCCCCCCCCCCCCCCCCCCCC		89.92791:2992 113.14648:3326 156.65691:2894 255.23465:4735 267.26974:16177 270.79639:3644 304.80389:3209 349.34924:3877 377.38:25715 392.39105:14906 394.40442:3416 395.38907:6521 420.42023:72234 436.41571:6807 448.45154:7453 545.91229:3513 658.68604:29585 674.67767:27843 706.70868:233394 715.99463:4379	21771	nd	nd	53204	nd	11292	nd	6121	nd	nd	nd	nd	nd	nd	10412	nd	nd	nd	nd	nd	10554	nd	nd	nd	nd	nd	8988	nd	nd	nd	nd	nd	nd
9.29_782.73	782.725	9.293	Cer 46:0;3O|Cer 20:0;3O/26:0	Lipids and lipid-like molecules	Sphingolipids	Ceramides	Long-chain ceramides	saturated_ceramides	2A	CSH ESI-	[M+CH3COO]-	C46H93NO4	XXCJZFVZHPNILU-UHFFFAOYSA-N	O=C(NC(CO)C(O)C(O)CCCCCCCCCCCCCCCC)CCCCCCCCCCCCCCCCCCCCCCCCC		112.38169:2974 118.87756:3474 125.73:3742 222.30968:3865 253.25313:16172 267.23291:6982 281.2493:5550 283.26376:47218 295.26407:168890 304.1658:4544 307.26498:5400 308.29498:7890 377.37799:7861 394.40479:80686 395.38922:122439 408.42108:16215 409.40201:3487 420.42062:49121 436.41595:87953 438.43152:214751 450.43164:186616 466.46024:6072 656.66803:5622 686.68286:31070 690.66632:6034 704.68774:1620…	11313	nd	nd	40866	nd	nd	nd	9902	11836	nd	nd	10631	nd	10507	nd	13242	nd	nd	nd	nd	8712	nd	14481	10582	nd	nd	26239	14088	18718	11377	nd	nd	nd
9.59_764.71	764.715	9.589	Cer 46:1;2O|Cer 22:1;2O/24:0	Lipids and lipid-like molecules	Sphingolipids	Ceramides	Long-chain ceramides	unsaturated_ceramides	2A	CSH ESI-	[M+CH3COO]-	C46H91NO3	ADQUSTYBJUQMMU-UHFFFAOYSA-N	O=C(NC(CO)C(O)C=CCCCCCCCCCCCCCCCCC)CCCCCCCCCCCCCCCCCCCCCCC		88.98249:2841 124.38461:3486 203.22025:7068 203.27591:3383 291.27066:5614 293.28372:11768 319.30194:11934 322.30914:3109 349.3483:6916 366.37711:12284 377.37726:7020 392.38992:42664 394.40729:6145 420.42023:24494 448.45157:11330 550.44324:3127 628.52283:6941 672.66309:6471 674.68665:6393 704.69342:154132	nd	nd	nd	nd	nd	nd	nd	nd	nd	nd	nd	nd	nd	nd	nd	nd	nd	nd	nd	nd	nd	nd	nd	7968	nd	nd	nd	nd	nd	nd	nd	nd	nd
9.13_838.75	838.751	9.129	Cer 49:1;4O|Cer 17:0;2O/17:0;(3OH)(FA 15:0)	Lipids and lipid-like molecules	Sphingolipids	Ceramides	Long-chain ceramides	unsaturated ceramides	2A	CSH ESI-	[M+CH3COO]-	C49H97NO5	ADXWNRFIPPOLTL-UHFFFAOYSA-N	O=C(OC(CC(=O)NC(CO)C(O)CCCCCCCCCCCCCC)CCCCCCCCCCCCCC)CCCCCCCCCCCCCC		75.13172:2973 84.04412:20550 87.90544:3965 88.76906:3549 100.03881:3866 109.36616:3423 202.47993:9351 227.20113:76827 238.47253:3533 239.23692:14701 241.21707:1133479 254.58353:3498 278.24875:16237 294.27979:4495 306.46582:4101 310.27658:6590 342.30112:58684 470.94077:4360 474.13406:3500 533.47772:3971 536.50464:67553 554.51367:7210 620.67157:3841 778.54498:6974	nd	nd	nd	nd	nd	nd	nd	13054	32615	nd	nd	nd	nd	nd	nd	9575	11180	nd	nd	67504	41305	174781	nd	nd	21216	nd	nd	nd	nd	91133	nd	nd	nd
9.31_852.77	852.767	9.31	Cer 50:1;4O|Cer 18:0;2O/17:0;(3OH)(FA 15:0)	Lipids and lipid-like molecules	Sphingolipids	Ceramides	Long-chain ceramides	unsaturated ceramides	2A	CSH ESI-	[M+CH3COO]-	C50H99NO5	QEKDEBOPACJDST-UHFFFAOYSA-N	O=C(OC(CC(=O)NC(CO)C(O)CCCCCCCCCCCCCCC)CCCCCCCCCCCCCC)CCCCCCCCCCCCCC		84.04402:18750 84.30418:3456 88.91592:3606 96.79727:3332 100.03947:4748 111.6941:3317 121.21379:3782 138.02835:3420 201.37595:6149 201.39317:4855 239.23767:15691 241.21695:1379163 292.26474:18590 294.28085:6280 310.2749:16228 342.30038:74889 489.53964:4560 550.51953:67763 568.53137:16802 654.31573:4103 702.5575:4944	nd	nd	nd	nd	nd	nd	nd	24795	30507	nd	nd	nd	nd	11090	nd	11000	12533	8677	nd	73139	191487	425801	nd	nd	47774	nd	nd	8912	nd	280545	nd	nd	nd
9.48_866.78	866.782	9.477	Cer 51:1;4O|Cer 18:0;2O/18:0;(3OH)(FA 15:0)	Lipids and lipid-like molecules	Sphingolipids	Ceramides	Long-chain ceramides	unsaturated ceramides	2A	CSH ESI-	[M+CH3COO]-	C51H101NO5	MKBYEDSLGRSUMB-UHFFFAOYSA-N	O=C(OC(CC(=O)NC(CO)C(O)CCCCCCCCCCCCCCC)CCCCCCCCCCCCCCC)CCCCCCCCCCCCCC		74.05248:3964 84.04411:4792 104.34036:3563 133.68802:3408 203.27023:6697 241.21704:430530 356.31708:23073 362.51913:3861 367.70819:3957 564.53723:23099 776.54803:7863 866.60217:35132	nd	nd	nd	nd	nd	nd	nd	nd	nd	nd	nd	nd	nd	nd	nd	nd	nd	nd	nd	nd	nd	18113	nd	nd	nd	nd	nd	nd	nd	9527	nd	nd	nd
7.67_894.72	894.724	7.667	Cer 54:8;4O|Cer 39:7;3O(FA 15:0)	Lipids and lipid-like molecules	Sphingolipids	Ceramides	Long-chain ceramides	unsaturated_ceramides	2A	CSH ESI-	[M+CH3COO]-	C54H93NO5	AAAZKKHGGHJAMO-UHFFFAOYSA-N	O=C(OCCC=CCC=CCC=CCC=CCCCCCC(=O)NC(CO)C(O)C=CCCC=CCCC=CCCCCCCC)CCCCCCCCCCCCCC		87.65083:4105 89.02284:5776 196.40596:33009 196.42889:16059 241.2169:790806 255.2325:155093 280.263:7529 292.22546:4034 304.21347:4142 485.92166:4143 652.49731:5766 858.70197:14639 894.71777:27728	nd	nd	nd	nd	nd	nd	nd	nd	nd	nd	nd	nd	nd	nd	nd	nd	nd	nd	nd	nd	nd	nd	nd	nd	nd	nd	nd	nd	nd	nd	nd	nd	nd
5.72_538.52	538.519	5.721	Cer d34:1	Lipids and lipid-like molecules	Sphingolipids	Ceramides	Long-chain ceramides	unsaturated_ceramides	1	CSH ESI+	[M+H]+	C34H67NO3	YDNKGFDKKRUKPY-TURZORIXSA-N	CCCCCCCCCCCCCCCC(=O)N[C@@H](CO)[C@@H](/C=C/CCCCCCCCCCCCC)O	5283564	80.04464:2336 82.06528:3018 97.5716:2545 101.31507:2550 112.80775:2417 115.57433:2904 118.67939:2727 165.19635:3126 236.23781:10533 252.26945:11288 264.26883:140706 282.27847:18806 296.91257:2816 520.51135:12687	1476841	96113	244769	1609428	nd	842944	45282	852616	1407621	398331	75869	928786	72628	143045	254366	118321	388994	148711	52052	421687	875838	670325	1073947	4898309	1299042	166693	138321	208613	217965	2000645	11442	120653	141394
6.42_566.55	566.551	6.425	Cer d36:1	Lipids and lipid-like molecules	Sphingolipids	Ceramides	Long-chain ceramides	unsaturated_ceramides	1	CSH ESI+	[M+H]+	C36H71NO3	MJQIARGPQMNBGT-WWUCIAQXSA-N	CCCCCCCCCCCCCCC[C@H]([C@H](CO)NC(=O)CCCCCCC/C=C\CCCCCCCC)O	6442676	71.08576:10997 76.62004:5226 79.05437:10928 81.07005:30697 82.0652:70886 83.08544:8186 85.1011:9161 88.82249:5233 93.06979:21555 94.99526:4543 95.08564:34833 96.08117:4451 97.10109:8427 107.08563:8184 109.10167:11431 109.47259:4711 121.10136:11722 123.11738:5209 127.69619:4553 135.11662:9566 136.63997:7822 196.08734:4819 224.23781:5605 236.23773:129396 247.24277:5923 252.26859:214237 254.24709:10…	339761	5159	71654	237178	nd	227223	nd	557791	640417	319175	22279	168203	nd	26462	148803	81468	267657	159581	6448	214919	787522	660456	394355	368126	544055	75873	141996	159695	180826	1864998	nd	31399	28493
7.81_622.61	622.614	7.809	Cer d40:1	Lipids and lipid-like molecules	Sphingolipids	Ceramides	Long-chain ceramides	unsaturated_ceramides	1	CSH ESI+	[M+H]+	C40H79NO3	KEPQASGDXIEOIL-GLQCRSEXSA-N	CCCCCCCCCCCCCCCCCCCCCC(=O)N[C@@H](CO)[C@@H](/C=C/CCCCCCCCCCCCC)O	5283567	82.06516:12666 95.08562:3456 105.9014:2915 108.06255:2939 109.10143:3571 124.17863:2767 143.34065:3132 186.30025:2518 186.83728:2664 200.95326:5613 202.71147:5931 224.23616:3731 236.23729:45830 245.93051:2652 250.25374:33036 252.26892:32607 264.26883:329117 268.26279:3011 271.43024:3469 282.2789:37332 300.08508:3099 339.28662:3563 402.41089:2787 574.58881:5774 586.59131:10521 604.60315:42663	294517	9949	21515	520381	nd	255579	9987	172995	136846	21833	nd	274856	5131	41841	13236	22080	29195	45313	9851	97302	74026	83279	327532	1057230	81160	36602	6418	28660	12384	143604	12608	39473	10326
8.45_650.64	650.645	8.449	Cer d42:1	Lipids and lipid-like molecules	Sphingolipids	Ceramides	Long-chain ceramides	unsaturated_ceramides	1	CSH ESI+	[M+H]+	C42H83NO3	ZJVVOYPTFQEGPH-AUTSUKAISA-N	CCCCCCCCCCCCCCCCCCCCCCCC(=O)N[C@@H](CO)[C@@H](/C=C/CCCCCCCCCCCCC)O	5283571	71.99552:2541 81.07001:4829 82.0653:10859 93.06989:3397 93.44457:2769 107.08601:2949 252.26849:36884 257.26443:2948 258.47037:2925 264.2688:379131 264.72015:2704 282.27942:59716 287.61804:3916 292.29962:22012 368.38995:4921 467.8584:3004 533.45551:3073 614.62042:6766 632.63507:44584 650.63409:11340	215061	9353	5164	389858	nd	201201	6806	119954	82406	20570	nd	193270	6333	47019	5530	17624	17357	14635	9041	63590	59744	69921	212819	692154	48125	17493	13720	69443	18341	92773	nd	29348	10430
8.34_182.99	182.993	8.339	Chelidonic acid	Organoheterocyclic compounds	Pyrans	Pyranones and derivatives	Pyranones and derivatives	phenolic natural products	2A	HILIC ESI-	[M-H]-	C7H4O6	PBAYDYUZOSNJGU-UHFFFAOYSA-N	C1=C(OC(=CC1=O)C(=O)O)C(=O)O	7431	67.01759:428196 72.60402:2122 78.81945:1930 95.01242:14085 110.5644:2065 139.00259:128295 140.00639:1859 181.37462:2369 182.99245:5014	926	nd	570	nd	327	18042	376	nd	nd	nd	744	nd	nd	nd	nd	456	716	2994	975	nd	1181	1534	nd	nd	nd	5434	nd	917	671	nd	1205	1534	nd
CDCA			Chenodeoxycholic acid	Lipids and lipid-like molecules	Steroids and steroid derivatives	Bile acids, alcohols and derivatives	Hydroxy bile acids, alcohols and derivatives	unconjugated bile acids	1	LC-MS/MS_BA		C24H40O4	RUDATBOHQWOJDD-BSWAIDMHSA-N	C[C@H](CCC(=O)O)[C@H]1CC[C@@H]2[C@@]1(CC[C@H]3[C@H]2[C@@H](C[C@H]4[C@@]3(CC[C@H](C4)O)C)O)C	10133	391.3/ 391.3	177137	81811	9228	5870	182	54079	20065	71704	167887	735	41514	21746	16428	1912	25915	29593	193781	114288	19909	226725	218829	155511	229743	22462	180359	65653	65335	390313	133394	592481	nd	18774	23381
295	255	1051615	chlorogenic acid	Organic oxygen compounds	Organooxygen compounds	Alcohols and polyols	Cyclic alcohols and derivatives	phenolic natural products	1	GCMS		C16H18O9	CWVRJTMFETXNAD-JUHZACGLSA-N	C1[C@H]([C@H]([C@@H](C[C@@]1(C(=O)O)O)OC(=O)/C=C/C2=CC(=C(C=C2)O)O)O)O	1794427	85:101.0 87:140.0 88:225.0 89:20.0 91:76.0 92:130.0 94:23.0 95:157.0 96:52.0 97:92.0 100:13.0 101:152.0 102:54.0 103:841.0 105:315.0 106:50.0 112:104.0 113:122.0 115:427.0 117:508.0 119:207.0 121:146.0 123:87.0 125:106.0 126:68.0 127:183.0 128:120.0 129:428.0 130:104.0 131:198.0 132:10.0 133:1329.0 134:261.0 135:313.0 136:73.0 137:126.0 138:69.0 139:127.0 141:213.0 142:120.0 143:352.0 144:91.0 14…	1635	1047	1517	3718	2969	1137	2569	1029	1198	1442	751	619	1438	2074	1130	3106	1194	1351	1259	860	1392	1088	532	1682	1306	1708	1137	1404	737	527	432	452	1027
4.92_369.35	369.351	4.925	Cholesterol	Lipids and lipid-like molecules	Steroids and steroid derivatives	Cholestane steroids	Cholesterols and derivatives	cholesterols	2A	CSH ESI+	[M+H-H2O]+	C27H46O	HVYWMOMLDIMFJA-DPAQBDIFSA-N	C[C@H](CCCC(C)C)[C@H]1CC[C@@H]2[C@@]1(CC[C@H]3[C@H]2CC=C4[C@@]3(CC[C@@H](C4)O)C)C	5997	71.08554:21446 79.05407:12632 81.06495:5353 81.07008:125037 83.08572:61220 85.10091:18069 88.07581:5213 91.05401:11509 93.07015:28913 95.0791:4620 95.08572:132818 96.92239:3298 97.10143:45152 105.07017:37821 107.08566:53322 109.10137:134511 111.11699:29060 116.96271:2955 119.08563:35728 121.10139:53907 123.11697:61168 125.13245:12098 125.79155:2943 131.08589:3748 133.10147:53692 135.11696:116222 …	6309379	158502	1224587	6682384	43804	8416625	282809	359922	876765	814199	225731	1301400	231896	1497723	560760	408935	370259	182833	169747	980816	1058651	983532	1838595	921116	427758	1290902	137338	549920	1199032	1780298	115369	497068	370489
CA			Cholic acid	Lipids and lipid-like molecules	Steroids and steroid derivatives	Bile acids, alcohols and derivatives	Hydroxy bile acids, alcohols and derivatives	unconjugated bile acids	1	LC-MS/MS_BA		C24H40O5	BHQCQFFYRZLCQQ-OELDTZBJSA-N	C[C@H](CCC(=O)O)[C@H]1CC[C@@H]2[C@@]1([C@H](C[C@H]3[C@H]2[C@@H](C[C@H]4[C@@]3(CC[C@H](C4)O)C)O)O)C	221493	407.3 / 407.3	560122	554623	12112	24625	2038	138639	53606	414532	849584	11844	125482	251843	140859	4154	43145	326579	609819	606772	354151	717939	749792	654463	626751	136517	630685	368400	280950	1067534	582382	1512446	640	238164	489880
5.17_104.11	104.107	5.166	Choline	Organic nitrogen compounds	Organonitrogen compounds	Quaternary ammonium salts	Cholines	ethanolamines	1	HILIC ESI+	[M]+	C5H14NO	OEYIOHPDSNJKLS-UHFFFAOYSA-N	C[N+](C)(C)CCO	305	53.35643:749550 57.93996:919318 58.06545:10055522 59.07303:4573666 60.08107:120693088 60.54706:1010941 77.10146:828292 103.16972:798152 104.10709:271753344	556565947	944853780	1365662771	967204303	3012775	899595900	93978017	1592264200	2735834571	9158856	415690667	655351665	125173955	1298656189	1907687599	1413686260	393703948	573121000	1901826565	1311730537	167967775	33013536	1999302903	25480361	1456633218	1677508109	25429424	141312469	361165451	316242435	506292951	1310665151	321910590
1.69_129.02	129.018	1.687	Citraconic acid	Lipids and lipid-like molecules	Fatty Acyls	Fatty acids and conjugates	Branched fatty acids	dicarboxylic acids	2B	HILIC ESI-	[M-H]-	C5H6O4	HNEGQIOMVPPMNR-IHWYPQMZSA-N	C/C(=C/C(=O)O)/C(=O)O	643798	80.91368:11002 85.02814:118880 122.49841:10427	3156038	299584	2637507	3092558	187660	17975432	185285	128021	208635	251853	2963050	317470	220423	1321656	648396	305403	909998	3264705	154077	334057	620648	208710	763390	179662	274157	306381	1359188	417218	573214	164374	2807240	177264	175536
[truncated: 1,217 more rows]
[truncated: 333 more columns]

## Sheet: Table S2
Feature Curation of non-targeted LC-MS/MS	HILIC-MS/MS ESI+		HILIC-MS/MS ESI-		CSH-MS/MS ESI+		CSH-MS/MS ESI-
	number of features	annotated features	number of features	annotated features	number of features	annotated features	number of features	annotated features
[truncated: 7 more rows]

## Sheet: Table S3
Sample Information	Subject numbers 1-15 in the table were assigned in ascending order and do not represent identifyable subject information. Similarly, Sample ID information does not represent subject information.
[truncated: 367 more rows]

[truncated: 6 more sheets: Table S4, Table S5, Table S6, Table S7, Table S8, Table S9]
